# Supplementary material for: Functional screening in human HSPCs identifies optimized protein-based enhancers of Homology Directed Repair
Source: Nat Commun. 2024 Mar 23;15:2625. doi: 10.1038/s41467-024-46816-5 (PMC10960832; doi:10.1038/s41467-024-46816-5)
Supplement: Supplementary file 5 — Supplementary Data 2 [file 41467_2024_46816_MOESM5_ESM.zip]

Archive with 5 entries (5 files):
- PDB_validationreports/L67H_8SVI_D_1000274484_val-report-full_P1.pdf
- PDB_validationreports/wt_8SVG_D_1000274481_val-report-full_P1.pdf
- PDB_validationreports/L67R_8SVH_D_1000274483_val-report-full_P1.pdf
- PDB_validationreports/YER_8T2D_1000275095_val-report-full_P1.pdf
- PDB_validationreports/VHH_8SVJ_D_1000274485_val-report-full_P1.pdf
