# Supplementary material for: Functional screening in human HSPCs identifies optimized protein-based enhancers of Homology Directed Repair
Source: Nat Commun. 2024 Mar 23;15:2625. doi: 10.1038/s41467-024-46816-5 (PMC10960832; doi:10.1038/s41467-024-46816-5)
Supplement: Supplementary file 6 — Supplementary Data 3 [file 41467_2024_46816_MOESM6_ESM.csv]

Edit	Indel	Edit%	FC_at0.8	EditType2
HDR	0	32.62	1.47	HDR
WT (unedited)	0	15	1	WT
4D,5D	-9	9.19	0.94	MMEJ
HBD	0	3.97	1.06	HBD	*See table S3.2 for individual indels and contributions
(A)1I,	1	3.06	0.74	NHEJ
(C)1I,	1	3.04	0.57	NHEJ
0D,2D	-2	2.99	0.51	NHEJ
1D,0D	-1	1.98	0.89	NHEJ
0D,1D	-1	1.94	0.81	NHEJ
(T)1I,	1	1.48	0.78	NHEJ
(CT)2I,	2	1.4	0.41	NHEJ
(G)1I,	1	1.22	0.82	NHEJ
0D,5D	-5	1.06	0.42	NHEJ
(CC)2I,	2	0.87	0.77	NHEJ
7D,1D	-8	0.81	0.89	MMEJ
0D,7D	-7	0.66	0.35	NHEJ
4D,4D	-8	0.47	1	MMEJ
0D,3D	-3	0.45	0.53	NHEJ
4D,6D	-10	0.44	1.16	MMEJ
(GG)2I,	2	0.44	0.84	NHEJ
2D,7D	-9	0.36	1.14	MMEJ
(TA)2I,	2	0.36	0.64	NHEJ
2D,0D	-2	0.35	0.51	NHEJ
0D,13D	-13	0.35	0.29	NHEJ
0D,9D	-9	0.34	0.41	NHEJ
0D,6D	-6	0.33	0.33	NHEJ
0D,12D	-12	0.3	0.27	NHEJ
2D,9D	-11	0.28	0.79	MMEJ
0D,15D	-15	0.28	0.18	NHEJ
0D,16D	-16	0.24	0.21	NHEJ
0D,10D	-10	0.23	0.39	NHEJ
(GGG)3I,	3	0.22	0.59	NHEJ
8D,0D	-8	0.22	0.18	NHEJ
(GA)2I,	2	0.21	0.9	NHEJ
1D,2D	-3	0.21	0.67	NHEJ
0D,8D	-8	0.19	0.32	NHEJ
5D,1D	-6	0.19	0.11	NHEJ
(TC)2I,	2	0.18	0.67	NHEJ
6D,8D	-14	0.17	0.71	MMEJ
(AA)2I,	2	0.17	0.76	NHEJ
0D,11D	-11	0.17	0.12	NHEJ
0D,4D	-4	0.15	0.53	NHEJ
0D,14D	-14	0.14	0.43	NHEJ
(AG)2I,	2	0.13	0.92	NHEJ
3D,0D	-3	0.13	0.46	NHEJ
2D,2D	-4	0.13	0.38	NHEJ
11D,0D	-11	0.13	0.31	NHEJ
(GC)2I,	2	0.12	1	NHEJ
0D,1D	-1	0.12	0.5	NHEJ
18D,8D	-26	0.12	0.33	NHEJ
18D,3D	-21	0.11	0.27	NHEJ
4D,1D	-5	0.11	0.27	NHEJ
3D,3D	-6	0.11	0.18	NHEJ
7D,0D	-7	0.1	0.2	NHEJ
9D,9D	-18	0.1	0.2	NHEJ
10D,17D	-27	0.1	0.2	NHEJ
8D,14D	-22	0.1	0.1	NHEJ
