# Supplementary material for: Functional screening in human HSPCs identifies optimized protein-based enhancers of Homology Directed Repair
Source: Nat Commun. 2024 Mar 23;15:2625. doi: 10.1038/s41467-024-46816-5 (PMC10960832; doi:10.1038/s41467-024-46816-5)
Supplement: Supplementary file 7 — Supplementary Data 4 [file 41467_2024_46816_MOESM7_ESM.csv]

Mismatch positions	%HBD Edits	number of mismatches
28,33,36,38	61.33282933	4
33,36,38	19.74010104	3
36,38	6.480998979	2
28,33,36,38,54	2.851372595	5
38	2.478459119	1
28,33,36,38,54,68	2.344004686	6
33,36,38,54,68	1.675199728	5
33,36,38,54	0.972916	4
36	0.52259054	1
33,38	0.299543569	2
36,38,54	0.287768563	3
54	0.277513946	1
38,54	0.175034183	2
38,68	0.128821711	2
68	0.116013544	1
28,33,38	0.070810153	3
28,33,36,38,68	0.062492152	5
28,36,38	0.054901944	3
36,38,54,68	0.05377186	4
33	0.040077866	1
36,54	0.026906795	2
28,54	2.14E-03	2
28,38	2.14E-03	2
33,38,54	1.79E-03	3
33,36,38,68	1.79E-03	4
