# Supplementary material for: Functional screening in human HSPCs identifies optimized protein-based enhancers of Homology Directed Repair
Source: Nat Commun. 2024 Mar 23;15:2625. doi: 10.1038/s41467-024-46816-5 (PMC10960832; doi:10.1038/s41467-024-46816-5)
Supplement: Supplementary file 9 — Supplementary Data 6 [file 41467_2024_46816_MOESM9_ESM.xlsx]

## Sheet: Table M1
Table M1: Standard cells numbers used in MaxCyte electroporation cuvettes
Cuvette	Total uL	Cells per cuvette
OC-25x3	25	3.75x105 -2.5106
R-50x3 or R-50-8	50	1.13x106 -5.5x106
OC-100 or OC-100x2	100	1.25x106 - 1x107
OC-400	400	5x106 - 4x107

## Sheet: Table M2
Table M2: Full list of parameters passed to Crispresso
--amplicon_seq \
TCACTAGCAACCTCAAACAGACACCATGGTGCACCTGACTCCTGAGGAGAAGTCTGCCGTTACTGCCCTGTGGGGCAAGGTGAACGTGGATGAAGTTGGTGGTGAGGCCCTGGGCAGGTTGGTATCAAGGTTACAAGACAGG,\
TCACTAGCAACCTCAAACAGACACCATGGTGCACCTGACTCCTGAGGAAAAATCCGCAGTCACTGCCCTGTGGGGCAAGGTGAACGTGGATGAAGTTGGTGGTGAGGCCCTGGGCAGGTTGGTATCAAGGTTACAAGACAGG,\
TCACTAGCAACCTCAAACAGACACCATGGTGCACCTGACTCCTGAGGAGAAATCCGCAGTCACTGCCCTGTGGGGCAAGGTGAACGTGGATGAAGTTGGTGGTGAGGCCCTGGGCAGGTTGGTATCAAGGTTACAAGACAGG,\
TCACTAGCAACCTCAAACAGACACCATGGTGCATCTGACTCCTGAGGAGAAGACTGCTGTCAATGCCCTGTGGGGCAAAGTGAACGTGGATGCAGTTGGTGGTGAGGCCCTGGGCAGGTTGGTATCAAGGTTACAAGACAGG,\
TCACTAGCAACCTCAAACAGACACCATGGTGCACCTGACTCCTGAGGAGAAGACTGCTGTCAATGCCCTGTGGGGCAAAGTGAACGTGGATGCAGTTGGTGGTGAGGCCCTGGGCAGGTTGGTATCAAGGTTACAAGACAGG,\
TCACTAGCAACCTCAAACAGACACCATGGTGCATCTGACTCCTGAGGAGAAGACTGCTGTCAATGCCCTGTGGGGCAAAGTGAACGTGGATGAAGTTGGTGGTGAGGCCCTGGGCAGGTTGGTATCAAGGTTACAAGACAGG \
--amplicon_name \
HBB_WT,\
GPH101,\
GPH101_maxR_5,\
HBD_WT,\
HBD_WT_maxR_5,\
HBD_WT_maxR_3 \
-g CTTGCCCCACAGGGCAGTAA \
--guide_name sgRNA_HBB \
--plot_window_size 50 \
-p 72 \
--skip_failed

## Sheet: Table M3
Table M3: Antibodies and reagents for LT-HSC sort
Fluorophore Conjugate/Dye	Antigen/Target Specificity	Clone	Vendor
Alexa 488	CD34	581	Biolegend
PE-Cy7	CD38	HIT2	BD Biosciences
BV510	CD45RA	HI100	Biolegend
PE	CD49c	ASC-1	Biolegend
BV421	CD49f	GoH3	Biolegend
BV711	CD90	5E10	Biolegend
APC	CD201	RCR-401	Biolegend
Alexa 700	CD45	HI30	Biolegend
DyLight 800 Maleimide	Live/Dead	N/A	Thermo Scientific

## Sheet: Table M4
Table M4: Trans-seq target list
Chr	0-start	End	Name
Chr11	5226967	5226990	HBB
Chr9	101833583	101833606	OT-1

## Sheet: Table M5
Table M5: Trans-seq primer list
Chromosome	Primer ID	Sequence (5’-3’)	Description
Chr11	GRB106-HBB-R-O-1	CATAAAAGTCAGGGCAGAGC	Outer Right
Chr11	GRB106-HBB-R-I-1	GCTTACATTTGCTTCTGACACAACT	Inner Right
Chr11	GRB106-HBB-L-O-1	TGTCTCCACATGCCCAGTT	Outer left
Chr11	GRB106-HBB-L-I-1	GGGCCTCACCACCAACTT	Inner Left
Chr9	GRB106-OT1-L-O-1	CTTTCCCGTTCTCCACCCA	Outer Right
Chr9	GRB106-OT1-L-I-1	GCTATGGAAAGGGGAAGATCC	Inner Right
Chr9	GRB106-OT1-R-O-1	ACGGCCTAAGAAATTATAGTTTAGCA	Outer left
Chr9	GRB106-OT1-R- I-1	CAGTATGTCCAACTCCCAAATTGA	Inner Left
