# Supplementary material for: Functional screening in human HSPCs identifies optimized protein-based enhancers of Homology Directed Repair
Source: Nat Commun. 2024 Mar 23;15:2625. doi: 10.1038/s41467-024-46816-5 (PMC10960832; doi:10.1038/s41467-024-46816-5)
Supplement: Supplementary file 11 — Source Data [file 41467_2024_46816_MOESM11_ESM.xlsx]

## Sheet: Fig1C
amino acid	A			I			L			M			V			F			W			Y			N			Q			S			T			H			K			R			D			E
	codon 1	codon 2	codon 3	codon 1	codon 2	codon 3	codon 1	codon 2	codon 3	codon 1	codon 2	codon 3	codon 1	codon 2	codon 3	codon 1	codon 2	codon 3	codon 1	codon 2	codon 3	codon 1	codon 2	codon 3	codon 1	codon 2	codon 3	codon 1	codon 2	codon 3	codon 1	codon 2	codon 3	codon 1	codon 2	codon 3	codon 1	codon 2	codon 3	codon 1	codon 2	codon 3	codon 1	codon 2	codon 3	codon 1	codon 2	codon 3	codon 1
rep 1	0.984824	0.856457		0.836199			1	0.922987	0.969843	0.94353			0.81267	0.908402		1.05186			0.837151			0.969599			1.00806			1.08674			1.09322	1.18383	1.14191	0.885469	1.10005		1.16476			1.14694			1.14747	1.13561	1.07992	0.824921			0.820623
rep 2	0.96498	0.96587		0.776679			1	1.11819	0.925662	1.13204			0.836192	0.804118		1.05494			0.946246			1.02344			1.09534			0.921736			1.07997	0.995254	0.951012	1.00387	0.888875		1.19171			1.06241			1.15134	1.06227	1.09887	0.773613			0.815778
rep 3	0.954315	0.912065		0.803155			1	0.905687	0.922918	1.00456			0.830854	0.758125		0.961186			0.911994			1.01213			0.814458			1.03112			1.06229	0.947772	1.01327	0.977839	0.870269		1.05334			1.08589			1.19668	1.1604	1.03523	0.881119			0.837504
p-values
	P value (two tailed)	P value summary
A	0.0266	*
I	0.0077	**
L	0.2712	ns
M	0.678	ns
V	0.0003	***
F	0.5379	ns
W	0.0876	ns
Y	0.9258	ns
N	0.7728	ns
Q	0.8109	ns
S	0.0934	ns
T	0.2687	ns
H	0.0842	ns
K	0.0597	ns
R	0.0001	***
D	0.0306	*
E	0.0014	**
C	0.6749	ns
G	0.0002	***
P	0.0007	***
*	0.2348	ns
[truncated: 14 more columns]

## Sheet: Fig1D and 1E
	sequence	fcmean	fcmin	fcmax	fcsem	aa1.aa2	aa1	aa2	codon1	codon2	codon1.codon2	name
52	ATGTTGATTTTCGTGAAAACCCTTACCGGGAAAACCATCGACCTCGAGGTTGAACCCTCGGATACGATAGAAAATGTAAAGGCCAAGATCCAGGATAAGGAAGGAATTCCTCCTGATCAGCAGAGACTGGCCTTTGCTGGCAAATCGCTGGAAGATGGACGTACTTTGTCTGACTACAATATTCTAAAGGACTCTAAACATCATCCTCTGTTGAGACTTCGT	1.26464	1.06027	1.46084	0.115705	T.D	T	D	ACC	GAC	ACC.GAC	NA
49	ATGTTGATTTTCGTGAAAACCCTTACCGGGAAAACCATCCCTCTCGAGGTTGAACCCTCGGATACGATAGAAAATGTAAAGGCCAAGATCCAGGATAAGGAAGGAATTCCTCCTGATCAGCAGAGACTGGCCTTTGCTGGCAAATCGCTGGAAGATGGACGTACTTTGTCTGACTACAATATTCTAAAGGACTCTAAACATCATCCTCTGTTGAGACTTCGT	1.26448	1.00065	1.55648	0.161073	T.P	T	P	ACC	CCT	ACC.CCT	NA
307	ATGTTGATTTTCGTGAAAACCCTTACCGGGAAAGTCATCCACCTCGAGGTTGAACCCTCGGATACGATAGAAAATGTAAAGGCCAAGATCCAGGATAAGGAAGGAATTCCTCCTGATCAGCAGAGACTGGCCTTTGCTGGCAAATCGCTGGAAGATGGACGTACTTTGTCTGACTACAATATTCTAAAGGACTCTAAACATCATCCTCTGTTGAGACTTCGT	1.25618	1.01328	1.5662	0.163104	V.H	V	H	GTC	CAC	GTC.CAC	NA
47	ATGTTGATTTTCGTGAAAACCCTTACCGGGAAAACCATCCACCTCGAGGTTGAACCCTCGGATACGATAGAAAATGTAAAGGCCAAGATCCAGGATAAGGAAGGAATTCCTCCTGATCAGCAGAGACTGGCCTTTGCTGGCAAATCGCTGGAAGATGGACGTACTTTGTCTGACTACAATATTCTAAAGGACTCTAAACATCATCCTCTGTTGAGACTTCGT	1.22973	1.13214	1.28823	0.0491169	T.H	T	H	ACC	CAC	ACC.CAC	NA
207	ATGTTGATTTTCGTGAAAACCCTTACCGGGAAACTCATCCACCTCGAGGTTGAACCCTCGGATACGATAGAAAATGTAAAGGCCAAGATCCAGGATAAGGAAGGAATTCCTCCTGATCAGCAGAGACTGGCCTTTGCTGGCAAATCGCTGGAAGATGGACGTACTTTGTCTGACTACAATATTCTAAAGGACTCTAAACATCATCCTCTGTTGAGACTTCGT	1.22779	1.03229	1.40982	0.109192	L.H	L	H	CTC	CAC	CTC.CAC	NA
393	ATGTTGATTTTCGTGAAAACCCTTACCGGGAAATTCATCGAGCTCGAGGTTGAACCCTCGGATACGATAGAAAATGTAAAGGCCAAGATCCAGGATAAGGAAGGAATTCCTCCTGATCAGCAGAGACTGGCCTTTGCTGGCAAATCGCTGGAAGATGGACGTACTTTGTCTGACTACAATATTCTAAAGGACTCTAAACATCATCCTCTGTTGAGACTTCGT	1.22286	1.1196	1.35482	0.0694016	F.E	F	E	TTC	GAG	TTC.GAG	NA
53	ATGTTGATTTTCGTGAAAACCCTTACCGGGAAAACCATCGAGCTCGAGGTTGAACCCTCGGATACGATAGAAAATGTAAAGGCCAAGATCCAGGATAAGGAAGGAATTCCTCCTGATCAGCAGAGACTGGCCTTTGCTGGCAAATCGCTGGAAGATGGACGTACTTTGTCTGACTACAATATTCTAAAGGACTCTAAACATCATCCTCTGTTGAGACTTCGT	1.20872	1.15208	1.24769	0.0289814	T.E	T	E	ACC	GAG	ACC.GAG	NA
203	ATGTTGATTTTCGTGAAAACCCTTACCGGGAAACTCATCACCCTCGAGGTTGAACCCTCGGATACGATAGAAAATGTAAAGGCCAAGATCCAGGATAAGGAAGGAATTCCTCCTGATCAGCAGAGACTGGCCTTTGCTGGCAAATCGCTGGAAGATGGACGTACTTTGTCTGACTACAATATTCTAAAGGACTCTAAACATCATCCTCTGTTGAGACTTCGT	1.20681	0.996318	1.51429	0.157191	L.T	L	T	CTC	ACC	CTC.ACC	NA
87	ATGTTGATTTTCGTGAAAACCCTTACCGGGAAAATAATCCACCTCGAGGTTGAACCCTCGGATACGATAGAAAATGTAAAGGCCAAGATCCAGGATAAGGAAGGAATTCCTCCTGATCAGCAGAGACTGGCCTTTGCTGGCAAATCGCTGGAAGATGGACGTACTTTGTCTGACTACAATATTCTAAAGGACTCTAAACATCATCCTCTGTTGAGACTTCGT	1.19823	0.918171	1.55839	0.189106	I.H	I	H	ATA	CAC	ATA.CAC	NA
332	ATGTTGATTTTCGTGAAAACCCTTACCGGGAAATATATCGACCTCGAGGTTGAACCCTCGGATACGATAGAAAATGTAAAGGCCAAGATCCAGGATAAGGAAGGAATTCCTCCTGATCAGCAGAGACTGGCCTTTGCTGGCAAATCGCTGGAAGATGGACGTACTTTGTCTGACTACAATATTCTAAAGGACTCTAAACATCATCCTCTGTTGAGACTTCGT	1.19595	1.05866	1.41951	0.112747	Y.D	Y	D	TAT	GAC	TAT.GAC	NA
322	ATGTTGATTTTCGTGAAAACCCTTACCGGGAAATATATCAATCTCGAGGTTGAACCCTCGGATACGATAGAAAATGTAAAGGCCAAGATCCAGGATAAGGAAGGAATTCCTCCTGATCAGCAGAGACTGGCCTTTGCTGGCAAATCGCTGGAAGATGGACGTACTTTGTCTGACTACAATATTCTAAAGGACTCTAAACATCATCCTCTGTTGAGACTTCGT	1.19391	1.1451	1.2674	0.0374006	Y.N	Y	N	TAT	AAT	TAT.AAT	NA
327	ATGTTGATTTTCGTGAAAACCCTTACCGGGAAATATATCCACCTCGAGGTTGAACCCTCGGATACGATAGAAAATGTAAAGGCCAAGATCCAGGATAAGGAAGGAATTCCTCCTGATCAGCAGAGACTGGCCTTTGCTGGCAAATCGCTGGAAGATGGACGTACTTTGTCTGACTACAATATTCTAAAGGACTCTAAACATCATCCTCTGTTGAGACTTCGT	1.18245	1.16033	1.19418	0.0110668	Y.H	Y	H	TAT	CAC	TAT.CAC	NA
383	ATGTTGATTTTCGTGAAAACCCTTACCGGGAAATTCATCACCCTCGAGGTTGAACCCTCGGATACGATAGAAAATGTAAAGGCCAAGATCCAGGATAAGGAAGGAATTCCTCCTGATCAGCAGAGACTGGCCTTTGCTGGCAAATCGCTGGAAGATGGACGTACTTTGTCTGACTACAATATTCTAAAGGACTCTAAACATCATCCTCTGTTGAGACTTCGT	1.14491	1.06197	1.29516	0.0752639	F.T	F	T	TTC	ACC	TTC.ACC	NA
392	ATGTTGATTTTCGTGAAAACCCTTACCGGGAAATTCATCGACCTCGAGGTTGAACCCTCGGATACGATAGAAAATGTAAAGGCCAAGATCCAGGATAAGGAAGGAATTCCTCCTGATCAGCAGAGACTGGCCTTTGCTGGCAAATCGCTGGAAGATGGACGTACTTTGTCTGACTACAATATTCTAAAGGACTCTAAACATCATCCTCTGTTGAGACTTCGT	1.13811	0.950068	1.36589	0.12167	F.D	F	D	TTC	GAC	TTC.GAC	NA
323	ATGTTGATTTTCGTGAAAACCCTTACCGGGAAATATATCACCCTCGAGGTTGAACCCTCGGATACGATAGAAAATGTAAAGGCCAAGATCCAGGATAAGGAAGGAATTCCTCCTGATCAGCAGAGACTGGCCTTTGCTGGCAAATCGCTGGAAGATGGACGTACTTTGTCTGACTACAATATTCTAAAGGACTCTAAACATCATCCTCTGTTGAGACTTCGT	1.13746	1.01716	1.35136	0.107228	Y.T	Y	T	TAT	ACC	TAT.ACC	NA
88	ATGTTGATTTTCGTGAAAACCCTTACCGGGAAAATAATCCAGCTCGAGGTTGAACCCTCGGATACGATAGAAAATGTAAAGGCCAAGATCCAGGATAAGGAAGGAATTCCTCCTGATCAGCAGAGACTGGCCTTTGCTGGCAAATCGCTGGAAGATGGACGTACTTTGTCTGACTACAATATTCTAAAGGACTCTAAACATCATCCTCTGTTGAGACTTCGT	1.13215	1.02513	1.26465	0.0703062	I.Q	I	Q	ATA	CAG	ATA.CAG	NA
93	ATGTTGATTTTCGTGAAAACCCTTACCGGGAAAATAATCGAGCTCGAGGTTGAACCCTCGGATACGATAGAAAATGTAAAGGCCAAGATCCAGGATAAGGAAGGAATTCCTCCTGATCAGCAGAGACTGGCCTTTGCTGGCAAATCGCTGGAAGATGGACGTACTTTGTCTGACTACAATATTCTAAAGGACTCTAAACATCATCCTCTGTTGAGACTTCGT	1.13198	1.05056	1.18684	0.0415194	I.E	I	E	ATA	GAG	ATA.GAG	NA
84	ATGTTGATTTTCGTGAAAACCCTTACCGGGAAAATAATCAGCCTCGAGGTTGAACCCTCGGATACGATAGAAAATGTAAAGGCCAAGATCCAGGATAAGGAAGGAATTCCTCCTGATCAGCAGAGACTGGCCTTTGCTGGCAAATCGCTGGAAGATGGACGTACTTTGTCTGACTACAATATTCTAAAGGACTCTAAACATCATCCTCTGTTGAGACTTCGT	1.13064	1.05877	1.17553	0.0363047	I.S	I	S	ATA	AGC	ATA.AGC	NA
317	ATGTTGATTTTCGTGAAAACCCTTACCGGGAAAGTCATCTATCTCGAGGTTGAACCCTCGGATACGATAGAAAATGTAAAGGCCAAGATCCAGGATAAGGAAGGAATTCCTCCTGATCAGCAGAGACTGGCCTTTGCTGGCAAATCGCTGGAAGATGGACGTACTTTGTCTGACTACAATATTCTAAAGGACTCTAAACATCATCCTCTGTTGAGACTTCGT	1.11901	0.959408	1.38065	0.131871	V.Y	V	Y	GTC	TAT	GTC.TAT	NA
82	ATGTTGATTTTCGTGAAAACCCTTACCGGGAAAATAATCAATCTCGAGGTTGAACCCTCGGATACGATAGAAAATGTAAAGGCCAAGATCCAGGATAAGGAAGGAATTCCTCCTGATCAGCAGAGACTGGCCTTTGCTGGCAAATCGCTGGAAGATGGACGTACTTTGTCTGACTACAATATTCTAAAGGACTCTAAACATCATCCTCTGTTGAGACTTCGT	1.11575	0.993039	1.20013	0.0627776	I.N	I	N	ATA	AAT	ATA.AAT	NA
202	ATGTTGATTTTCGTGAAAACCCTTACCGGGAAACTCATCAATCTCGAGGTTGAACCCTCGGATACGATAGAAAATGTAAAGGCCAAGATCCAGGATAAGGAAGGAATTCCTCCTGATCAGCAGAGACTGGCCTTTGCTGGCAAATCGCTGGAAGATGGACGTACTTTGTCTGACTACAATATTCTAAAGGACTCTAAACATCATCCTCTGTTGAGACTTCGT	1.11322	0.902928	1.32776	0.122658	L.N	L	N	CTC	AAT	CTC.AAT	NA
97	ATGTTGATTTTCGTGAAAACCCTTACCGGGAAAATAATCTATCTCGAGGTTGAACCCTCGGATACGATAGAAAATGTAAAGGCCAAGATCCAGGATAAGGAAGGAATTCCTCCTGATCAGCAGAGACTGGCCTTTGCTGGCAAATCGCTGGAAGATGGACGTACTTTGTCTGACTACAATATTCTAAAGGACTCTAAACATCATCCTCTGTTGAGACTTCGT	1.11098	1.03683	1.25608	0.0725561	I.Y	I	Y	ATA	TAT	ATA.TAT	NA
60	ATGTTGATTTTCGTGAAAACCCTTACCGGGAAAACCATCTTCCTCGAGGTTGAACCCTCGGATACGATAGAAAATGTAAAGGCCAAGATCCAGGATAAGGAAGGAATTCCTCCTGATCAGCAGAGACTGGCCTTTGCTGGCAAATCGCTGGAAGATGGACGTACTTTGTCTGACTACAATATTCTAAAGGACTCTAAACATCATCCTCTGTTGAGACTTCGT	1.11048	0.923324	1.30705	0.110871	T.F	T	F	ACC	TTC	ACC.TTC	NA
83	ATGTTGATTTTCGTGAAAACCCTTACCGGGAAAATAATCACCCTCGAGGTTGAACCCTCGGATACGATAGAAAATGTAAAGGCCAAGATCCAGGATAAGGAAGGAATTCCTCCTGATCAGCAGAGACTGGCCTTTGCTGGCAAATCGCTGGAAGATGGACGTACTTTGTCTGACTACAATATTCTAAAGGACTCTAAACATCATCCTCTGTTGAGACTTCGT	1.10932	1.0245	1.17817	0.0450722	I.T	I	T	ATA	ACC	ATA.ACC	NA
319	ATGTTGATTTTCGTGAAAACCCTTACCGGGAAAGTCATCTGGCTCGAGGTTGAACCCTCGGATACGATAGAAAATGTAAAGGCCAAGATCCAGGATAAGGAAGGAATTCCTCCTGATCAGCAGAGACTGGCCTTTGCTGGCAAATCGCTGGAAGATGGACGTACTTTGTCTGACTACAATATTCTAAAGGACTCTAAACATCATCCTCTGTTGAGACTTCGT	1.10702	0.822049	1.46939	0.190836	V.W	V	W	GTC	TGG	GTC.TGG	NA
302	ATGTTGATTTTCGTGAAAACCCTTACCGGGAAAGTCATCAATCTCGAGGTTGAACCCTCGGATACGATAGAAAATGTAAAGGCCAAGATCCAGGATAAGGAAGGAATTCCTCCTGATCAGCAGAGACTGGCCTTTGCTGGCAAATCGCTGGAAGATGGACGTACTTTGTCTGACTACAATATTCTAAAGGACTCTAAACATCATCCTCTGTTGAGACTTCGT	1.10618	0.827065	1.35259	0.152584	V.N	V	N	GTC	AAT	GTC.AAT	NA
209	ATGTTGATTTTCGTGAAAACCCTTACCGGGAAACTCATCCCTCTCGAGGTTGAACCCTCGGATACGATAGAAAATGTAAAGGCCAAGATCCAGGATAAGGAAGGAATTCCTCCTGATCAGCAGAGACTGGCCTTTGCTGGCAAATCGCTGGAAGATGGACGTACTTTGTCTGACTACAATATTCTAAAGGACTCTAAACATCATCCTCTGTTGAGACTTCGT	1.10321	0.948306	1.24893	0.0869041	L.P	L	P	CTC	CCT	CTC.CCT	NA
213	ATGTTGATTTTCGTGAAAACCCTTACCGGGAAACTCATCGAGCTCGAGGTTGAACCCTCGGATACGATAGAAAATGTAAAGGCCAAGATCCAGGATAAGGAAGGAATTCCTCCTGATCAGCAGAGACTGGCCTTTGCTGGCAAATCGCTGGAAGATGGACGTACTTTGTCTGACTACAATATTCTAAAGGACTCTAAACATCATCCTCTGTTGAGACTTCGT	1.10062	0.938795	1.23058	0.0857236	L.E	L	E	CTC	GAG	CTC.GAG	NA
333	ATGTTGATTTTCGTGAAAACCCTTACCGGGAAATATATCGAGCTCGAGGTTGAACCCTCGGATACGATAGAAAATGTAAAGGCCAAGATCCAGGATAAGGAAGGAATTCCTCCTGATCAGCAGAGACTGGCCTTTGCTGGCAAATCGCTGGAAGATGGACGTACTTTGTCTGACTACAATATTCTAAAGGACTCTAAACATCATCCTCTGTTGAGACTTCGT	1.09872	0.883067	1.44869	0.176555	Y.E	Y	E	TAT	GAG	TAT.GAG	NA
208	ATGTTGATTTTCGTGAAAACCCTTACCGGGAAACTCATCCAGCTCGAGGTTGAACCCTCGGATACGATAGAAAATGTAAAGGCCAAGATCCAGGATAAGGAAGGAATTCCTCCTGATCAGCAGAGACTGGCCTTTGCTGGCAAATCGCTGGAAGATGGACGTACTTTGTCTGACTACAATATTCTAAAGGACTCTAAACATCATCCTCTGTTGAGACTTCGT	1.09375	0.775337	1.5309	0.226047	L.Q	L	Q	CTC	CAG	CTC.CAG	NA
45	ATGTTGATTTTCGTGAAAACCCTTACCGGGAAAACCATCATACTCGAGGTTGAACCCTCGGATACGATAGAAAATGTAAAGGCCAAGATCCAGGATAAGGAAGGAATTCCTCCTGATCAGCAGAGACTGGCCTTTGCTGGCAAATCGCTGGAAGATGGACGTACTTTGTCTGACTACAATATTCTAAAGGACTCTAAACATCATCCTCTGTTGAGACTTCGT	1.09252	0.767483	1.58405	0.249992	T.I	T	I	ACC	ATA	ACC.ATA	NA
133	ATGTTGATTTTCGTGAAAACCCTTACCGGGAAACACATCGAGCTCGAGGTTGAACCCTCGGATACGATAGAAAATGTAAAGGCCAAGATCCAGGATAAGGAAGGAATTCCTCCTGATCAGCAGAGACTGGCCTTTGCTGGCAAATCGCTGGAAGATGGACGTACTTTGTCTGACTACAATATTCTAAAGGACTCTAAACATCATCCTCTGTTGAGACTTCGT	1.09166	0.931473	1.23133	0.0871663	H.E	H	E	CAC	GAG	CAC.GAG	NA
212	ATGTTGATTTTCGTGAAAACCCTTACCGGGAAACTCATCGACCTCGAGGTTGAACCCTCGGATACGATAGAAAATGTAAAGGCCAAGATCCAGGATAAGGAAGGAATTCCTCCTGATCAGCAGAGACTGGCCTTTGCTGGCAAATCGCTGGAAGATGGACGTACTTTGTCTGACTACAATATTCTAAAGGACTCTAAACATCATCCTCTGTTGAGACTTCGT	1.07907	0.97636	1.22628	0.0754988	L.D	L	D	CTC	GAC	CTC.GAC	NA
42	ATGTTGATTTTCGTGAAAACCCTTACCGGGAAAACCATCAATCTCGAGGTTGAACCCTCGGATACGATAGAAAATGTAAAGGCCAAGATCCAGGATAAGGAAGGAATTCCTCCTGATCAGCAGAGACTGGCCTTTGCTGGCAAATCGCTGGAAGATGGACGTACTTTGTCTGACTACAATATTCTAAAGGACTCTAAACATCATCCTCTGTTGAGACTTCGT	1.07685	0.948273	1.17937	0.0679722	T.N	T	N	ACC	AAT	ACC.AAT	NA
89	ATGTTGATTTTCGTGAAAACCCTTACCGGGAAAATAATCCCTCTCGAGGTTGAACCCTCGGATACGATAGAAAATGTAAAGGCCAAGATCCAGGATAAGGAAGGAATTCCTCCTGATCAGCAGAGACTGGCCTTTGCTGGCAAATCGCTGGAAGATGGACGTACTTTGTCTGACTACAATATTCTAAAGGACTCTAAACATCATCCTCTGTTGAGACTTCGT	1.06624	0.79586	1.35461	0.161547	I.P	I	P	ATA	CCT	ATA.CCT	NA
99	ATGTTGATTTTCGTGAAAACCCTTACCGGGAAAATAATCTGGCTCGAGGTTGAACCCTCGGATACGATAGAAAATGTAAAGGCCAAGATCCAGGATAAGGAAGGAATTCCTCCTGATCAGCAGAGACTGGCCTTTGCTGGCAAATCGCTGGAAGATGGACGTACTTTGTCTGACTACAATATTCTAAAGGACTCTAAACATCATCCTCTGTTGAGACTTCGT	1.06399	0.872475	1.17118	0.0959835	I.W	I	W	ATA	TGG	ATA.TGG	NA
309	ATGTTGATTTTCGTGAAAACCCTTACCGGGAAAGTCATCCCTCTCGAGGTTGAACCCTCGGATACGATAGAAAATGTAAAGGCCAAGATCCAGGATAAGGAAGGAATTCCTCCTGATCAGCAGAGACTGGCCTTTGCTGGCAAATCGCTGGAAGATGGACGTACTTTGTCTGACTACAATATTCTAAAGGACTCTAAACATCATCCTCTGTTGAGACTTCGT	1.05082	0.911915	1.2063	0.0853836	V.P	V	P	GTC	CCT	GTC.CCT	NA
100	ATGTTGATTTTCGTGAAAACCCTTACCGGGAAAATAATCTTCCTCGAGGTTGAACCCTCGGATACGATAGAAAATGTAAAGGCCAAGATCCAGGATAAGGAAGGAATTCCTCCTGATCAGCAGAGACTGGCCTTTGCTGGCAAATCGCTGGAAGATGGACGTACTTTGTCTGACTACAATATTCTAAAGGACTCTAAACATCATCCTCTGTTGAGACTTCGT	1.04389	0.95441	1.18509	0.0714369	I.F	I	F	ATA	TTC	ATA.TTC	NA
94	ATGTTGATTTTCGTGAAAACCCTTACCGGGAAAATAATCGCACTCGAGGTTGAACCCTCGGATACGATAGAAAATGTAAAGGCCAAGATCCAGGATAAGGAAGGAATTCCTCCTGATCAGCAGAGACTGGCCTTTGCTGGCAAATCGCTGGAAGATGGACGTACTTTGTCTGACTACAATATTCTAAAGGACTCTAAACATCATCCTCTGTTGAGACTTCGT	1.03532	0.909726	1.22236	0.0953353	I.A	I	A	ATA	GCA	ATA.GCA	NA
336	ATGTTGATTTTCGTGAAAACCCTTACCGGGAAATATATCGTCCTCGAGGTTGAACCCTCGGATACGATAGAAAATGTAAAGGCCAAGATCCAGGATAAGGAAGGAATTCCTCCTGATCAGCAGAGACTGGCCTTTGCTGGCAAATCGCTGGAAGATGGACGTACTTTGTCTGACTACAATATTCTAAAGGACTCTAAACATCATCCTCTGTTGAGACTTCGT	1.03504	0.760392	1.50882	0.237891	Y.V	Y	V	TAT	GTC	TAT.GTC	NA
313	ATGTTGATTTTCGTGAAAACCCTTACCGGGAAAGTCATCGAGCTCGAGGTTGAACCCTCGGATACGATAGAAAATGTAAAGGCCAAGATCCAGGATAAGGAAGGAATTCCTCCTGATCAGCAGAGACTGGCCTTTGCTGGCAAATCGCTGGAAGATGGACGTACTTTGTCTGACTACAATATTCTAAAGGACTCTAAACATCATCCTCTGTTGAGACTTCGT	1.03108	0.909434	1.17503	0.0774791	V.E	V	E	GTC	GAG	GTC.GAG	NA
44	ATGTTGATTTTCGTGAAAACCCTTACCGGGAAAACCATCAGCCTCGAGGTTGAACCCTCGGATACGATAGAAAATGTAAAGGCCAAGATCCAGGATAAGGAAGGAATTCCTCCTGATCAGCAGAGACTGGCCTTTGCTGGCAAATCGCTGGAAGATGGACGTACTTTGTCTGACTACAATATTCTAAAGGACTCTAAACATCATCCTCTGTTGAGACTTCGT	1.02536	0.959199	1.10299	0.0419019	T.S	T	S	ACC	AGC	ACC.AGC	NA
59	ATGTTGATTTTCGTGAAAACCCTTACCGGGAAAACCATCTGGCTCGAGGTTGAACCCTCGGATACGATAGAAAATGTAAAGGCCAAGATCCAGGATAAGGAAGGAATTCCTCCTGATCAGCAGAGACTGGCCTTTGCTGGCAAATCGCTGGAAGATGGACGTACTTTGTCTGACTACAATATTCTAAAGGACTCTAAACATCATCCTCTGTTGAGACTTCGT	1.02052	0.777977	1.2949	0.150069	T.W	T	W	ACC	TGG	ACC.TGG	NA
382	ATGTTGATTTTCGTGAAAACCCTTACCGGGAAATTCATCAATCTCGAGGTTGAACCCTCGGATACGATAGAAAATGTAAAGGCCAAGATCCAGGATAAGGAAGGAATTCCTCCTGATCAGCAGAGACTGGCCTTTGCTGGCAAATCGCTGGAAGATGGACGTACTTTGTCTGACTACAATATTCTAAAGGACTCTAAACATCATCCTCTGTTGAGACTTCGT	1.01891	0.972375	1.05541	0.0244884	F.N	F	N	TTC	AAT	TTC.AAT	NA
73	ATGTTGATTTTCGTGAAAACCCTTACCGGGAAAAGCATCGAGCTCGAGGTTGAACCCTCGGATACGATAGAAAATGTAAAGGCCAAGATCCAGGATAAGGAAGGAATTCCTCCTGATCAGCAGAGACTGGCCTTTGCTGGCAAATCGCTGGAAGATGGACGTACTTTGTCTGACTACAATATTCTAAAGGACTCTAAACATCATCCTCTGTTGAGACTTCGT	1.01524	0.897201	1.11563	0.0636692	S.E	S	E	AGC	GAG	AGC.GAG	NA
95	ATGTTGATTTTCGTGAAAACCCTTACCGGGAAAATAATCGGTCTCGAGGTTGAACCCTCGGATACGATAGAAAATGTAAAGGCCAAGATCCAGGATAAGGAAGGAATTCCTCCTGATCAGCAGAGACTGGCCTTTGCTGGCAAATCGCTGGAAGATGGACGTACTTTGTCTGACTACAATATTCTAAAGGACTCTAAACATCATCCTCTGTTGAGACTTCGT	1.01302	0.910119	1.19569	0.0915799	I.G	I	G	ATA	GGT	ATA.GGT	NA
92	ATGTTGATTTTCGTGAAAACCCTTACCGGGAAAATAATCGACCTCGAGGTTGAACCCTCGGATACGATAGAAAATGTAAAGGCCAAGATCCAGGATAAGGAAGGAATTCCTCCTGATCAGCAGAGACTGGCCTTTGCTGGCAAATCGCTGGAAGATGGACGTACTTTGTCTGACTACAATATTCTAAAGGACTCTAAACATCATCCTCTGTTGAGACTTCGT	1.00892	0.873491	1.2238	0.108647	I.D	I	D	ATA	GAC	ATA.GAC	NA
220	ATGTTGATTTTCGTGAAAACCCTTACCGGGAAACTCATCTTCCTCGAGGTTGAACCCTCGGATACGATAGAAAATGTAAAGGCCAAGATCCAGGATAAGGAAGGAATTCCTCCTGATCAGCAGAGACTGGCCTTTGCTGGCAAATCGCTGGAAGATGGACGTACTTTGTCTGACTACAATATTCTAAAGGACTCTAAACATCATCCTCTGTTGAGACTTCGT	1.00376	0.959973	1.04988	0.0259812	L.F	L	F	CTC	TTC	CTC.TTC	NA
96	ATGTTGATTTTCGTGAAAACCCTTACCGGGAAAATAATCGTCCTCGAGGTTGAACCCTCGGATACGATAGAAAATGTAAAGGCCAAGATCCAGGATAAGGAAGGAATTCCTCCTGATCAGCAGAGACTGGCCTTTGCTGGCAAATCGCTGGAAGATGGACGTACTTTGTCTGACTACAATATTCTAAAGGACTCTAAACATCATCCTCTGTTGAGACTTCGT	1.0001	0.826648	1.17398	0.100266	I.V	I	V	ATA	GTC	ATA.GTC	NA
43	ATGTTGATTTTCGTGAAAACCCTTACCGGGAAAACCATCACCCTCGAGGTTGAACCCTCGGATACGATAGAAAATGTAAAGGCCAAGATCCAGGATAAGGAAGGAATTCCTCCTGATCAGCAGAGACTGGCCTTTGCTGGCAAATCGCTGGAAGATGGACGTACTTTGTCTGACTACAATATTCTAAAGGACTCTAAACATCATCCTCTGTTGAGACTTCGT	1	1	1	0	T.T	T	T	ACC	ACC	ACC.ACC	Parent
312	ATGTTGATTTTCGTGAAAACCCTTACCGGGAAAGTCATCGACCTCGAGGTTGAACCCTCGGATACGATAGAAAATGTAAAGGCCAAGATCCAGGATAAGGAAGGAATTCCTCCTGATCAGCAGAGACTGGCCTTTGCTGGCAAATCGCTGGAAGATGGACGTACTTTGTCTGACTACAATATTCTAAAGGACTCTAAACATCATCCTCTGTTGAGACTTCGT	0.997524	0.904433	1.1717	0.0871578	V.D	V	D	GTC	GAC	GTC.GAC	NA
51	ATGTTGATTTTCGTGAAAACCCTTACCGGGAAAACCATCCTCCTCGAGGTTGAACCCTCGGATACGATAGAAAATGTAAAGGCCAAGATCCAGGATAAGGAAGGAATTCCTCCTGATCAGCAGAGACTGGCCTTTGCTGGCAAATCGCTGGAAGATGGACGTACTTTGTCTGACTACAATATTCTAAAGGACTCTAAACATCATCCTCTGTTGAGACTTCGT	0.992687	0.895144	1.07112	0.0516897	T.L	T	L	ACC	CTC	ACC.CTC	NA
171	ATGTTGATTTTCGTGAAAACCCTTACCGGGAAACCTATCCTCCTCGAGGTTGAACCCTCGGATACGATAGAAAATGTAAAGGCCAAGATCCAGGATAAGGAAGGAATTCCTCCTGATCAGCAGAGACTGGCCTTTGCTGGCAAATCGCTGGAAGATGGACGTACTTTGTCTGACTACAATATTCTAAAGGACTCTAAACATCATCCTCTGTTGAGACTTCGT	0.980531	0.869846	1.13071	0.077852	P.L	P	L	CCT	CTC	CCT.CTC	NA
387	ATGTTGATTTTCGTGAAAACCCTTACCGGGAAATTCATCCACCTCGAGGTTGAACCCTCGGATACGATAGAAAATGTAAAGGCCAAGATCCAGGATAAGGAAGGAATTCCTCCTGATCAGCAGAGACTGGCCTTTGCTGGCAAATCGCTGGAAGATGGACGTACTTTGTCTGACTACAATATTCTAAAGGACTCTAAACATCATCCTCTGTTGAGACTTCGT	0.974822	0.8931	1.09645	0.0620002	F.H	F	H	TTC	CAC	TTC.CAC	NA
225	ATGTTGATTTTCGTGAAAACCCTTACCGGGAAAGACATCATACTCGAGGTTGAACCCTCGGATACGATAGAAAATGTAAAGGCCAAGATCCAGGATAAGGAAGGAATTCCTCCTGATCAGCAGAGACTGGCCTTTGCTGGCAAATCGCTGGAAGATGGACGTACTTTGTCTGACTACAATATTCTAAAGGACTCTAAACATCATCCTCTGTTGAGACTTCGT	0.974481	0.810025	1.26136	0.143952	D.I	D	I	GAC	ATA	GAC.ATA	NA
48	ATGTTGATTTTCGTGAAAACCCTTACCGGGAAAACCATCCAGCTCGAGGTTGAACCCTCGGATACGATAGAAAATGTAAAGGCCAAGATCCAGGATAAGGAAGGAATTCCTCCTGATCAGCAGAGACTGGCCTTTGCTGGCAAATCGCTGGAAGATGGACGTACTTTGTCTGACTACAATATTCTAAAGGACTCTAAACATCATCCTCTGTTGAGACTTCGT	0.955603	0.881483	1.09079	0.0676974	T.Q	T	Q	ACC	CAG	ACC.CAG	NA
63	ATGTTGATTTTCGTGAAAACCCTTACCGGGAAAAGCATCACCCTCGAGGTTGAACCCTCGGATACGATAGAAAATGTAAAGGCCAAGATCCAGGATAAGGAAGGAATTCCTCCTGATCAGCAGAGACTGGCCTTTGCTGGCAAATCGCTGGAAGATGGACGTACTTTGTCTGACTACAATATTCTAAAGGACTCTAAACATCATCCTCTGTTGAGACTTCGT	0.953656	0.754417	1.08137	0.100931	S.T	S	T	AGC	ACC	AGC.ACC	NA
291	ATGTTGATTTTCGTGAAAACCCTTACCGGGAAAGGTATCCTCCTCGAGGTTGAACCCTCGGATACGATAGAAAATGTAAAGGCCAAGATCCAGGATAAGGAAGGAATTCCTCCTGATCAGCAGAGACTGGCCTTTGCTGGCAAATCGCTGGAAGATGGACGTACTTTGTCTGACTACAATATTCTAAAGGACTCTAAACATCATCCTCTGTTGAGACTTCGT	0.951364	0.906778	1.037	0.0428312	G.L	G	L	GGT	CTC	GGT.CTC	NA
153	ATGTTGATTTTCGTGAAAACCCTTACCGGGAAACAGATCGAGCTCGAGGTTGAACCCTCGGATACGATAGAAAATGTAAAGGCCAAGATCCAGGATAAGGAAGGAATTCCTCCTGATCAGCAGAGACTGGCCTTTGCTGGCAAATCGCTGGAAGATGGACGTACTTTGTCTGACTACAATATTCTAAAGGACTCTAAACATCATCCTCTGTTGAGACTTCGT	0.950487	0.882498	1.05975	0.0551712	Q.E	Q	E	CAG	GAG	CAG.GAG	NA
219	ATGTTGATTTTCGTGAAAACCCTTACCGGGAAACTCATCTGGCTCGAGGTTGAACCCTCGGATACGATAGAAAATGTAAAGGCCAAGATCCAGGATAAGGAAGGAATTCCTCCTGATCAGCAGAGACTGGCCTTTGCTGGCAAATCGCTGGAAGATGGACGTACTTTGTCTGACTACAATATTCTAAAGGACTCTAAACATCATCCTCTGTTGAGACTTCGT	0.950426	0.9109	1.00399	0.027775	L.W	L	W	CTC	TGG	CTC.TGG	NA
125	ATGTTGATTTTCGTGAAAACCCTTACCGGGAAACACATCATACTCGAGGTTGAACCCTCGGATACGATAGAAAATGTAAAGGCCAAGATCCAGGATAAGGAAGGAATTCCTCCTGATCAGCAGAGACTGGCCTTTGCTGGCAAATCGCTGGAAGATGGACGTACTTTGTCTGACTACAATATTCTAAAGGACTCTAAACATCATCCTCTGTTGAGACTTCGT	0.947854	0.824489	1.01708	0.0618362	H.I	H	I	CAC	ATA	CAC.ATA	NA
324	ATGTTGATTTTCGTGAAAACCCTTACCGGGAAATATATCAGCCTCGAGGTTGAACCCTCGGATACGATAGAAAATGTAAAGGCCAAGATCCAGGATAAGGAAGGAATTCCTCCTGATCAGCAGAGACTGGCCTTTGCTGGCAAATCGCTGGAAGATGGACGTACTTTGTCTGACTACAATATTCTAAAGGACTCTAAACATCATCCTCTGTTGAGACTTCGT	0.94209	0.733784	1.16863	0.125859	Y.S	Y	S	TAT	AGC	TAT.AGC	NA
211	ATGTTGATTTTCGTGAAAACCCTTACCGGGAAACTCATCCTCCTCGAGGTTGAACCCTCGGATACGATAGAAAATGTAAAGGCCAAGATCCAGGATAAGGAAGGAATTCCTCCTGATCAGCAGAGACTGGCCTTTGCTGGCAAATCGCTGGAAGATGGACGTACTTTGTCTGACTACAATATTCTAAAGGACTCTAAACATCATCCTCTGTTGAGACTTCGT	0.940414	0.908437	0.976984	0.0199206	L.L	L	L	CTC	CTC	CTC.CTC	NA
339	ATGTTGATTTTCGTGAAAACCCTTACCGGGAAATATATCTGGCTCGAGGTTGAACCCTCGGATACGATAGAAAATGTAAAGGCCAAGATCCAGGATAAGGAAGGAATTCCTCCTGATCAGCAGAGACTGGCCTTTGCTGGCAAATCGCTGGAAGATGGACGTACTTTGTCTGACTACAATATTCTAAAGGACTCTAAACATCATCCTCTGTTGAGACTTCGT	0.936618	0.863433	1.04839	0.0567709	Y.W	Y	W	TAT	TGG	TAT.TGG	NA
331	ATGTTGATTTTCGTGAAAACCCTTACCGGGAAATATATCCTCCTCGAGGTTGAACCCTCGGATACGATAGAAAATGTAAAGGCCAAGATCCAGGATAAGGAAGGAATTCCTCCTGATCAGCAGAGACTGGCCTTTGCTGGCAAATCGCTGGAAGATGGACGTACTTTGTCTGACTACAATATTCTAAAGGACTCTAAACATCATCCTCTGTTGAGACTTCGT	0.93643	0.886705	0.985783	0.0286021	Y.L	Y	L	TAT	CTC	TAT.CTC	NA
67	ATGTTGATTTTCGTGAAAACCCTTACCGGGAAAAGCATCCACCTCGAGGTTGAACCCTCGGATACGATAGAAAATGTAAAGGCCAAGATCCAGGATAAGGAAGGAATTCCTCCTGATCAGCAGAGACTGGCCTTTGCTGGCAAATCGCTGGAAGATGGACGTACTTTGTCTGACTACAATATTCTAAAGGACTCTAAACATCATCCTCTGTTGAGACTTCGT	0.935833	0.844316	1.07305	0.0698733	S.H	S	H	AGC	CAC	AGC.CAC	NA
223	ATGTTGATTTTCGTGAAAACCCTTACCGGGAAAGACATCACCCTCGAGGTTGAACCCTCGGATACGATAGAAAATGTAAAGGCCAAGATCCAGGATAAGGAAGGAATTCCTCCTGATCAGCAGAGACTGGCCTTTGCTGGCAAATCGCTGGAAGATGGACGTACTTTGTCTGACTACAATATTCTAAAGGACTCTAAACATCATCCTCTGTTGAGACTTCGT	0.932495	0.813401	1.05382	0.0694119	D.T	D	T	GAC	ACC	GAC.ACC	NA
328	ATGTTGATTTTCGTGAAAACCCTTACCGGGAAATATATCCAGCTCGAGGTTGAACCCTCGGATACGATAGAAAATGTAAAGGCCAAGATCCAGGATAAGGAAGGAATTCCTCCTGATCAGCAGAGACTGGCCTTTGCTGGCAAATCGCTGGAAGATGGACGTACTTTGTCTGACTACAATATTCTAAAGGACTCTAAACATCATCCTCTGTTGAGACTTCGT	0.929534	0.777061	1.1251	0.102757	Y.Q	Y	Q	TAT	CAG	TAT.CAG	NA
205	ATGTTGATTTTCGTGAAAACCCTTACCGGGAAACTCATCATACTCGAGGTTGAACCCTCGGATACGATAGAAAATGTAAAGGCCAAGATCCAGGATAAGGAAGGAATTCCTCCTGATCAGCAGAGACTGGCCTTTGCTGGCAAATCGCTGGAAGATGGACGTACTTTGTCTGACTACAATATTCTAAAGGACTCTAAACATCATCCTCTGTTGAGACTTCGT	0.929376	0.855094	1.04172	0.0571386	L.I	L	I	CTC	ATA	CTC.ATA	NA
303	ATGTTGATTTTCGTGAAAACCCTTACCGGGAAAGTCATCACCCTCGAGGTTGAACCCTCGGATACGATAGAAAATGTAAAGGCCAAGATCCAGGATAAGGAAGGAATTCCTCCTGATCAGCAGAGACTGGCCTTTGCTGGCAAATCGCTGGAAGATGGACGTACTTTGTCTGACTACAATATTCTAAAGGACTCTAAACATCATCCTCTGTTGAGACTTCGT	0.927977	0.843991	1.00322	0.046173	V.T	V	T	GTC	ACC	GTC.ACC	NA
57	ATGTTGATTTTCGTGAAAACCCTTACCGGGAAAACCATCTATCTCGAGGTTGAACCCTCGGATACGATAGAAAATGTAAAGGCCAAGATCCAGGATAAGGAAGGAATTCCTCCTGATCAGCAGAGACTGGCCTTTGCTGGCAAATCGCTGGAAGATGGACGTACTTTGTCTGACTACAATATTCTAAAGGACTCTAAACATCATCCTCTGTTGAGACTTCGT	0.927606	0.787451	1.07334	0.0825756	T.Y	T	Y	ACC	TAT	ACC.TAT	NA
13	ATGTTGATTTTCGTGAAAACCCTTACCGGGAAAAAAATCGAGCTCGAGGTTGAACCCTCGGATACGATAGAAAATGTAAAGGCCAAGATCCAGGATAAGGAAGGAATTCCTCCTGATCAGCAGAGACTGGCCTTTGCTGGCAAATCGCTGGAAGATGGACGTACTTTGTCTGACTACAATATTCTAAAGGACTCTAAACATCATCCTCTGTTGAGACTTCGT	0.925786	0.802993	1.00217	0.0620028	K.E	K	E	AAA	GAG	AAA.GAG	NA
245	ATGTTGATTTTCGTGAAAACCCTTACCGGGAAAGAGATCATACTCGAGGTTGAACCCTCGGATACGATAGAAAATGTAAAGGCCAAGATCCAGGATAAGGAAGGAATTCCTCCTGATCAGCAGAGACTGGCCTTTGCTGGCAAATCGCTGGAAGATGGACGTACTTTGTCTGACTACAATATTCTAAAGGACTCTAAACATCATCCTCTGTTGAGACTTCGT	0.923622	0.747734	1.02397	0.0882352	E.I	E	I	GAG	ATA	GAG.ATA	NA
90	ATGTTGATTTTCGTGAAAACCCTTACCGGGAAAATAATCCGGCTCGAGGTTGAACCCTCGGATACGATAGAAAATGTAAAGGCCAAGATCCAGGATAAGGAAGGAATTCCTCCTGATCAGCAGAGACTGGCCTTTGCTGGCAAATCGCTGGAAGATGGACGTACTTTGTCTGACTACAATATTCTAAAGGACTCTAAACATCATCCTCTGTTGAGACTTCGT	0.919134	0.856401	0.960398	0.0318829	I.R	I	R	ATA	CGG	ATA.CGG	NA
123	ATGTTGATTTTCGTGAAAACCCTTACCGGGAAACACATCACCCTCGAGGTTGAACCCTCGGATACGATAGAAAATGTAAAGGCCAAGATCCAGGATAAGGAAGGAATTCCTCCTGATCAGCAGAGACTGGCCTTTGCTGGCAAATCGCTGGAAGATGGACGTACTTTGTCTGACTACAATATTCTAAAGGACTCTAAACATCATCCTCTGTTGAGACTTCGT	0.91905	0.742105	1.10617	0.10522	H.T	H	T	CAC	ACC	CAC.ACC	NA
149	ATGTTGATTTTCGTGAAAACCCTTACCGGGAAACAGATCCCTCTCGAGGTTGAACCCTCGGATACGATAGAAAATGTAAAGGCCAAGATCCAGGATAAGGAAGGAATTCCTCCTGATCAGCAGAGACTGGCCTTTGCTGGCAAATCGCTGGAAGATGGACGTACTTTGTCTGACTACAATATTCTAAAGGACTCTAAACATCATCCTCTGTTGAGACTTCGT	0.916004	0.767962	1.12304	0.106663	Q.P	Q	P	CAG	CCT	CAG.CCT	NA
54	ATGTTGATTTTCGTGAAAACCCTTACCGGGAAAACCATCGCACTCGAGGTTGAACCCTCGGATACGATAGAAAATGTAAAGGCCAAGATCCAGGATAAGGAAGGAATTCCTCCTGATCAGCAGAGACTGGCCTTTGCTGGCAAATCGCTGGAAGATGGACGTACTTTGTCTGACTACAATATTCTAAAGGACTCTAAACATCATCCTCTGTTGAGACTTCGT	0.914504	0.80264	1.03416	0.0669464	T.A	T	A	ACC	GCA	ACC.GCA	NA
235	ATGTTGATTTTCGTGAAAACCCTTACCGGGAAAGACATCGGTCTCGAGGTTGAACCCTCGGATACGATAGAAAATGTAAAGGCCAAGATCCAGGATAAGGAAGGAATTCCTCCTGATCAGCAGAGACTGGCCTTTGCTGGCAAATCGCTGGAAGATGGACGTACTTTGTCTGACTACAATATTCTAAAGGACTCTAAACATCATCCTCTGTTGAGACTTCGT	0.912802	0.777422	1.18106	0.134132	D.G	D	G	GAC	GGT	GAC.GGT	NA
340	ATGTTGATTTTCGTGAAAACCCTTACCGGGAAATATATCTTCCTCGAGGTTGAACCCTCGGATACGATAGAAAATGTAAAGGCCAAGATCCAGGATAAGGAAGGAATTCCTCCTGATCAGCAGAGACTGGCCTTTGCTGGCAAATCGCTGGAAGATGGACGTACTTTGTCTGACTACAATATTCTAAAGGACTCTAAACATCATCCTCTGTTGAGACTTCGT	0.911483	0.746822	1.0789	0.0958722	Y.F	Y	F	TAT	TTC	TAT.TTC	NA
255	ATGTTGATTTTCGTGAAAACCCTTACCGGGAAAGAGATCGGTCTCGAGGTTGAACCCTCGGATACGATAGAAAATGTAAAGGCCAAGATCCAGGATAAGGAAGGAATTCCTCCTGATCAGCAGAGACTGGCCTTTGCTGGCAAATCGCTGGAAGATGGACGTACTTTGTCTGACTACAATATTCTAAAGGACTCTAAACATCATCCTCTGTTGAGACTTCGT	0.901418	0.741768	0.996344	0.0802997	E.G	E	G	GAG	GGT	GAG.GGT	NA
56	ATGTTGATTTTCGTGAAAACCCTTACCGGGAAAACCATCGTCCTCGAGGTTGAACCCTCGGATACGATAGAAAATGTAAAGGCCAAGATCCAGGATAAGGAAGGAATTCCTCCTGATCAGCAGAGACTGGCCTTTGCTGGCAAATCGCTGGAAGATGGACGTACTTTGTCTGACTACAATATTCTAAAGGACTCTAAACATCATCCTCTGTTGAGACTTCGT	0.900326	0.806645	0.990607	0.0531327	T.V	T	V	ACC	GTC	ACC.GTC	NA
216	ATGTTGATTTTCGTGAAAACCCTTACCGGGAAACTCATCGTCCTCGAGGTTGAACCCTCGGATACGATAGAAAATGTAAAGGCCAAGATCCAGGATAAGGAAGGAATTCCTCCTGATCAGCAGAGACTGGCCTTTGCTGGCAAATCGCTGGAAGATGGACGTACTTTGTCTGACTACAATATTCTAAAGGACTCTAAACATCATCCTCTGTTGAGACTTCGT	0.900182	0.770091	1.10456	0.103453	L.V	L	V	CTC	GTC	CTC.GTC	NA
239	ATGTTGATTTTCGTGAAAACCCTTACCGGGAAAGACATCTGGCTCGAGGTTGAACCCTCGGATACGATAGAAAATGTAAAGGCCAAGATCCAGGATAAGGAAGGAATTCCTCCTGATCAGCAGAGACTGGCCTTTGCTGGCAAATCGCTGGAAGATGGACGTACTTTGTCTGACTACAATATTCTAAAGGACTCTAAACATCATCCTCTGTTGAGACTTCGT	0.896534	0.537834	1.11899	0.181068	D.W	D	W	GAC	TGG	GAC.TGG	NA
329	ATGTTGATTTTCGTGAAAACCCTTACCGGGAAATATATCCCTCTCGAGGTTGAACCCTCGGATACGATAGAAAATGTAAAGGCCAAGATCCAGGATAAGGAAGGAATTCCTCCTGATCAGCAGAGACTGGCCTTTGCTGGCAAATCGCTGGAAGATGGACGTACTTTGTCTGACTACAATATTCTAAAGGACTCTAAACATCATCCTCTGTTGAGACTTCGT	0.895232	0.77343	1.10276	0.104288	Y.P	Y	P	TAT	CCT	TAT.CCT	NA
388	ATGTTGATTTTCGTGAAAACCCTTACCGGGAAATTCATCCAGCTCGAGGTTGAACCCTCGGATACGATAGAAAATGTAAAGGCCAAGATCCAGGATAAGGAAGGAATTCCTCCTGATCAGCAGAGACTGGCCTTTGCTGGCAAATCGCTGGAAGATGGACGTACTTTGTCTGACTACAATATTCTAAAGGACTCTAAACATCATCCTCTGTTGAGACTTCGT	0.895229	0.870582	0.922234	0.0149573	F.Q	F	Q	TTC	CAG	TTC.CAG	NA
32	ATGTTGATTTTCGTGAAAACCCTTACCGGGAAAAATATCGACCTCGAGGTTGAACCCTCGGATACGATAGAAAATGTAAAGGCCAAGATCCAGGATAAGGAAGGAATTCCTCCTGATCAGCAGAGACTGGCCTTTGCTGGCAAATCGCTGGAAGATGGACGTACTTTGTCTGACTACAATATTCTAAAGGACTCTAAACATCATCCTCTGTTGAGACTTCGT	0.895074	0.82398	0.997655	0.0525497	N.D	N	D	AAT	GAC	AAT.GAC	NA
214	ATGTTGATTTTCGTGAAAACCCTTACCGGGAAACTCATCGCACTCGAGGTTGAACCCTCGGATACGATAGAAAATGTAAAGGCCAAGATCCAGGATAAGGAAGGAATTCCTCCTGATCAGCAGAGACTGGCCTTTGCTGGCAAATCGCTGGAAGATGGACGTACTTTGTCTGACTACAATATTCTAAAGGACTCTAAACATCATCCTCTGTTGAGACTTCGT	0.895022	0.734378	0.99241	0.0809241	L.A	L	A	CTC	GCA	CTC.GCA	NA
5	ATGTTGATTTTCGTGAAAACCCTTACCGGGAAAAAAATCATACTCGAGGTTGAACCCTCGGATACGATAGAAAATGTAAAGGCCAAGATCCAGGATAAGGAAGGAATTCCTCCTGATCAGCAGAGACTGGCCTTTGCTGGCAAATCGCTGGAAGATGGACGTACTTTGTCTGACTACAATATTCTAAAGGACTCTAAACATCATCCTCTGTTGAGACTTCGT	0.894271	0.790396	0.959508	0.052502	K.I	K	I	AAA	ATA	AAA.ATA	NA
31	ATGTTGATTTTCGTGAAAACCCTTACCGGGAAAAATATCCTCCTCGAGGTTGAACCCTCGGATACGATAGAAAATGTAAAGGCCAAGATCCAGGATAAGGAAGGAATTCCTCCTGATCAGCAGAGACTGGCCTTTGCTGGCAAATCGCTGGAAGATGGACGTACTTTGTCTGACTACAATATTCTAAAGGACTCTAAACATCATCCTCTGTTGAGACTTCGT	0.893402	0.776808	0.991213	0.0626016	N.L	N	L	AAT	CTC	AAT.CTC	NA
143	ATGTTGATTTTCGTGAAAACCCTTACCGGGAAACAGATCACCCTCGAGGTTGAACCCTCGGATACGATAGAAAATGTAAAGGCCAAGATCCAGGATAAGGAAGGAATTCCTCCTGATCAGCAGAGACTGGCCTTTGCTGGCAAATCGCTGGAAGATGGACGTACTTTGTCTGACTACAATATTCTAAAGGACTCTAAACATCATCCTCTGTTGAGACTTCGT	0.892286	0.802416	0.976335	0.0502904	Q.T	Q	T	CAG	ACC	CAG.ACC	NA
136	ATGTTGATTTTCGTGAAAACCCTTACCGGGAAACACATCGTCCTCGAGGTTGAACCCTCGGATACGATAGAAAATGTAAAGGCCAAGATCCAGGATAAGGAAGGAATTCCTCCTGATCAGCAGAGACTGGCCTTTGCTGGCAAATCGCTGGAAGATGGACGTACTTTGTCTGACTACAATATTCTAAAGGACTCTAAACATCATCCTCTGTTGAGACTTCGT	0.89221	0.854726	0.917639	0.0191357	H.V	H	V	CAC	GTC	CAC.GTC	NA
256	ATGTTGATTTTCGTGAAAACCCTTACCGGGAAAGAGATCGTCCTCGAGGTTGAACCCTCGGATACGATAGAAAATGTAAAGGCCAAGATCCAGGATAAGGAAGGAATTCCTCCTGATCAGCAGAGACTGGCCTTTGCTGGCAAATCGCTGGAAGATGGACGTACTTTGTCTGACTACAATATTCTAAAGGACTCTAAACATCATCCTCTGTTGAGACTTCGT	0.892019	0.814348	0.984626	0.049719	E.V	E	V	GAG	GTC	GAG.GTC	NA
384	ATGTTGATTTTCGTGAAAACCCTTACCGGGAAATTCATCAGCCTCGAGGTTGAACCCTCGGATACGATAGAAAATGTAAAGGCCAAGATCCAGGATAAGGAAGGAATTCCTCCTGATCAGCAGAGACTGGCCTTTGCTGGCAAATCGCTGGAAGATGGACGTACTTTGTCTGACTACAATATTCTAAAGGACTCTAAACATCATCCTCTGTTGAGACTTCGT	0.890036	0.776542	1.11294	0.11146	F.S	F	S	TTC	AGC	TTC.AGC	NA
55	ATGTTGATTTTCGTGAAAACCCTTACCGGGAAAACCATCGGTCTCGAGGTTGAACCCTCGGATACGATAGAAAATGTAAAGGCCAAGATCCAGGATAAGGAAGGAATTCCTCCTGATCAGCAGAGACTGGCCTTTGCTGGCAAATCGCTGGAAGATGGACGTACTTTGTCTGACTACAATATTCTAAAGGACTCTAAACATCATCCTCTGTTGAGACTTCGT	0.888528	0.673941	1.10111	0.123318	T.G	T	G	ACC	GGT	ACC.GGT	NA
3	ATGTTGATTTTCGTGAAAACCCTTACCGGGAAAAAAATCACCCTCGAGGTTGAACCCTCGGATACGATAGAAAATGTAAAGGCCAAGATCCAGGATAAGGAAGGAATTCCTCCTGATCAGCAGAGACTGGCCTTTGCTGGCAAATCGCTGGAAGATGGACGTACTTTGTCTGACTACAATATTCTAAAGGACTCTAAACATCATCCTCTGTTGAGACTTCGT	0.888144	0.668407	1.16575	0.146457	K.T	K	T	AAA	ACC	AAA.ACC	NA
320	ATGTTGATTTTCGTGAAAACCCTTACCGGGAAAGTCATCTTCCTCGAGGTTGAACCCTCGGATACGATAGAAAATGTAAAGGCCAAGATCCAGGATAAGGAAGGAATTCCTCCTGATCAGCAGAGACTGGCCTTTGCTGGCAAATCGCTGGAAGATGGACGTACTTTGTCTGACTACAATATTCTAAAGGACTCTAAACATCATCCTCTGTTGAGACTTCGT	0.887618	0.791811	1.01049	0.064562	V.F	V	F	GTC	TTC	GTC.TTC	NA
157	ATGTTGATTTTCGTGAAAACCCTTACCGGGAAACAGATCTATCTCGAGGTTGAACCCTCGGATACGATAGAAAATGTAAAGGCCAAGATCCAGGATAAGGAAGGAATTCCTCCTGATCAGCAGAGACTGGCCTTTGCTGGCAAATCGCTGGAAGATGGACGTACTTTGTCTGACTACAATATTCTAAAGGACTCTAAACATCATCCTCTGTTGAGACTTCGT	0.886788	0.812533	0.926381	0.037155	Q.Y	Q	Y	CAG	TAT	CAG.TAT	NA
16	ATGTTGATTTTCGTGAAAACCCTTACCGGGAAAAAAATCGTCCTCGAGGTTGAACCCTCGGATACGATAGAAAATGTAAAGGCCAAGATCCAGGATAAGGAAGGAATTCCTCCTGATCAGCAGAGACTGGCCTTTGCTGGCAAATCGCTGGAAGATGGACGTACTTTGTCTGACTACAATATTCTAAAGGACTCTAAACATCATCCTCTGTTGAGACTTCGT	0.885627	0.705363	1.05683	0.101561	K.V	K	V	AAA	GTC	AAA.GTC	NA
9	ATGTTGATTTTCGTGAAAACCCTTACCGGGAAAAAAATCCCTCTCGAGGTTGAACCCTCGGATACGATAGAAAATGTAAAGGCCAAGATCCAGGATAAGGAAGGAATTCCTCCTGATCAGCAGAGACTGGCCTTTGCTGGCAAATCGCTGGAAGATGGACGTACTTTGTCTGACTACAATATTCTAAAGGACTCTAAACATCATCCTCTGTTGAGACTTCGT	0.884087	0.771541	0.971957	0.0591562	K.P	K	P	AAA	CCT	AAA.CCT	NA
160	ATGTTGATTTTCGTGAAAACCCTTACCGGGAAACAGATCTTCCTCGAGGTTGAACCCTCGGATACGATAGAAAATGTAAAGGCCAAGATCCAGGATAAGGAAGGAATTCCTCCTGATCAGCAGAGACTGGCCTTTGCTGGCAAATCGCTGGAAGATGGACGTACTTTGTCTGACTACAATATTCTAAAGGACTCTAAACATCATCCTCTGTTGAGACTTCGT	0.883059	0.778722	1.03816	0.0790795	Q.F	Q	F	CAG	TTC	CAG.TTC	NA
174	ATGTTGATTTTCGTGAAAACCCTTACCGGGAAACCTATCGCACTCGAGGTTGAACCCTCGGATACGATAGAAAATGTAAAGGCCAAGATCCAGGATAAGGAAGGAATTCCTCCTGATCAGCAGAGACTGGCCTTTGCTGGCAAATCGCTGGAAGATGGACGTACTTTGTCTGACTACAATATTCTAAAGGACTCTAAACATCATCCTCTGTTGAGACTTCGT	0.882413	0.652672	1.23739	0.180033	P.A	P	A	CCT	GCA	CCT.GCA	NA
147	ATGTTGATTTTCGTGAAAACCCTTACCGGGAAACAGATCCACCTCGAGGTTGAACCCTCGGATACGATAGAAAATGTAAAGGCCAAGATCCAGGATAAGGAAGGAATTCCTCCTGATCAGCAGAGACTGGCCTTTGCTGGCAAATCGCTGGAAGATGGACGTACTTTGTCTGACTACAATATTCTAAAGGACTCTAAACATCATCCTCTGTTGAGACTTCGT	0.881895	0.692668	1.05387	0.104625	Q.H	Q	H	CAG	CAC	CAG.CAC	NA
142	ATGTTGATTTTCGTGAAAACCCTTACCGGGAAACAGATCAATCTCGAGGTTGAACCCTCGGATACGATAGAAAATGTAAAGGCCAAGATCCAGGATAAGGAAGGAATTCCTCCTGATCAGCAGAGACTGGCCTTTGCTGGCAAATCGCTGGAAGATGGACGTACTTTGTCTGACTACAATATTCTAAAGGACTCTAAACATCATCCTCTGTTGAGACTTCGT	0.881227	0.595975	1.05345	0.143646	Q.N	Q	N	CAG	AAT	CAG.AAT	NA
283	ATGTTGATTTTCGTGAAAACCCTTACCGGGAAAGGTATCACCCTCGAGGTTGAACCCTCGGATACGATAGAAAATGTAAAGGCCAAGATCCAGGATAAGGAAGGAATTCCTCCTGATCAGCAGAGACTGGCCTTTGCTGGCAAATCGCTGGAAGATGGACGTACTTTGTCTGACTACAATATTCTAAAGGACTCTAAACATCATCCTCTGTTGAGACTTCGT	0.880607	0.684864	1.16733	0.146516	G.T	G	T	GGT	ACC	GGT.ACC	NA
397	ATGTTGATTTTCGTGAAAACCCTTACCGGGAAATTCATCTATCTCGAGGTTGAACCCTCGGATACGATAGAAAATGTAAAGGCCAAGATCCAGGATAAGGAAGGAATTCCTCCTGATCAGCAGAGACTGGCCTTTGCTGGCAAATCGCTGGAAGATGGACGTACTTTGTCTGACTACAATATTCTAAAGGACTCTAAACATCATCCTCTGTTGAGACTTCGT	0.88055	0.733546	1.10575	0.114338	F.Y	F	Y	TTC	TAT	TTC.TAT	NA
308	ATGTTGATTTTCGTGAAAACCCTTACCGGGAAAGTCATCCAGCTCGAGGTTGAACCCTCGGATACGATAGAAAATGTAAAGGCCAAGATCCAGGATAAGGAAGGAATTCCTCCTGATCAGCAGAGACTGGCCTTTGCTGGCAAATCGCTGGAAGATGGACGTACTTTGTCTGACTACAATATTCTAAAGGACTCTAAACATCATCCTCTGTTGAGACTTCGT	0.880122	0.777561	1.04915	0.0851545	V.Q	V	Q	GTC	CAG	GTC.CAG	NA
150	ATGTTGATTTTCGTGAAAACCCTTACCGGGAAACAGATCCGGCTCGAGGTTGAACCCTCGGATACGATAGAAAATGTAAAGGCCAAGATCCAGGATAAGGAAGGAATTCCTCCTGATCAGCAGAGACTGGCCTTTGCTGGCAAATCGCTGGAAGATGGACGTACTTTGTCTGACTACAATATTCTAAAGGACTCTAAACATCATCCTCTGTTGAGACTTCGT	0.879687	0.813649	1.01044	0.0653799	Q.R	Q	R	CAG	CGG	CAG.CGG	NA
161	ATGTTGATTTTCGTGAAAACCCTTACCGGGAAACCTATCAAACTCGAGGTTGAACCCTCGGATACGATAGAAAATGTAAAGGCCAAGATCCAGGATAAGGAAGGAATTCCTCCTGATCAGCAGAGACTGGCCTTTGCTGGCAAATCGCTGGAAGATGGACGTACTTTGTCTGACTACAATATTCTAAAGGACTCTAAACATCATCCTCTGTTGAGACTTCGT	0.87915	0.749814	1.02371	0.0794337	P.K	P	K	CCT	AAA	CCT.AAA	NA
64	ATGTTGATTTTCGTGAAAACCCTTACCGGGAAAAGCATCAGCCTCGAGGTTGAACCCTCGGATACGATAGAAAATGTAAAGGCCAAGATCCAGGATAAGGAAGGAATTCCTCCTGATCAGCAGAGACTGGCCTTTGCTGGCAAATCGCTGGAAGATGGACGTACTTTGTCTGACTACAATATTCTAAAGGACTCTAAACATCATCCTCTGTTGAGACTTCGT	0.878198	0.823392	0.974328	0.0482224	S.S	S	S	AGC	AGC	AGC.AGC	NA
254	ATGTTGATTTTCGTGAAAACCCTTACCGGGAAAGAGATCGCACTCGAGGTTGAACCCTCGGATACGATAGAAAATGTAAAGGCCAAGATCCAGGATAAGGAAGGAATTCCTCCTGATCAGCAGAGACTGGCCTTTGCTGGCAAATCGCTGGAAGATGGACGTACTTTGTCTGACTACAATATTCTAAAGGACTCTAAACATCATCCTCTGTTGAGACTTCGT	0.878152	0.718013	1.06373	0.100607	E.A	E	A	GAG	GCA	GAG.GCA	NA
164	ATGTTGATTTTCGTGAAAACCCTTACCGGGAAACCTATCAGCCTCGAGGTTGAACCCTCGGATACGATAGAAAATGTAAAGGCCAAGATCCAGGATAAGGAAGGAATTCCTCCTGATCAGCAGAGACTGGCCTTTGCTGGCAAATCGCTGGAAGATGGACGTACTTTGTCTGACTACAATATTCTAAAGGACTCTAAACATCATCCTCTGTTGAGACTTCGT	0.878011	0.709623	1.00094	0.0871138	P.S	P	S	CCT	AGC	CCT.AGC	NA
25	ATGTTGATTTTCGTGAAAACCCTTACCGGGAAAAATATCATACTCGAGGTTGAACCCTCGGATACGATAGAAAATGTAAAGGCCAAGATCCAGGATAAGGAAGGAATTCCTCCTGATCAGCAGAGACTGGCCTTTGCTGGCAAATCGCTGGAAGATGGACGTACTTTGTCTGACTACAATATTCTAAAGGACTCTAAACATCATCCTCTGTTGAGACTTCGT	0.877134	0.627139	1.03671	0.126582	N.I	N	I	AAT	ATA	AAT.ATA	NA
62	ATGTTGATTTTCGTGAAAACCCTTACCGGGAAAAGCATCAATCTCGAGGTTGAACCCTCGGATACGATAGAAAATGTAAAGGCCAAGATCCAGGATAAGGAAGGAATTCCTCCTGATCAGCAGAGACTGGCCTTTGCTGGCAAATCGCTGGAAGATGGACGTACTTTGTCTGACTACAATATTCTAAAGGACTCTAAACATCATCCTCTGTTGAGACTTCGT	0.875228	0.731498	1.01601	0.0821435	S.N	S	N	AGC	AAT	AGC.AAT	NA
33	ATGTTGATTTTCGTGAAAACCCTTACCGGGAAAAATATCGAGCTCGAGGTTGAACCCTCGGATACGATAGAAAATGTAAAGGCCAAGATCCAGGATAAGGAAGGAATTCCTCCTGATCAGCAGAGACTGGCCTTTGCTGGCAAATCGCTGGAAGATGGACGTACTTTGTCTGACTACAATATTCTAAAGGACTCTAAACATCATCCTCTGTTGAGACTTCGT	0.87201	0.737088	1.00837	0.078315	N.E	N	E	AAT	GAG	AAT.GAG	NA
389	ATGTTGATTTTCGTGAAAACCCTTACCGGGAAATTCATCCCTCTCGAGGTTGAACCCTCGGATACGATAGAAAATGTAAAGGCCAAGATCCAGGATAAGGAAGGAATTCCTCCTGATCAGCAGAGACTGGCCTTTGCTGGCAAATCGCTGGAAGATGGACGTACTTTGTCTGACTACAATATTCTAAAGGACTCTAAACATCATCCTCTGTTGAGACTTCGT	0.871856	0.725286	0.992653	0.0782506	F.P	F	P	TTC	CCT	TTC.CCT	NA
325	ATGTTGATTTTCGTGAAAACCCTTACCGGGAAATATATCATACTCGAGGTTGAACCCTCGGATACGATAGAAAATGTAAAGGCCAAGATCCAGGATAAGGAAGGAATTCCTCCTGATCAGCAGAGACTGGCCTTTGCTGGCAAATCGCTGGAAGATGGACGTACTTTGTCTGACTACAATATTCTAAAGGACTCTAAACATCATCCTCTGTTGAGACTTCGT	0.870103	0.829898	0.920579	0.0266763	Y.I	Y	I	TAT	ATA	TAT.ATA	NA
237	ATGTTGATTTTCGTGAAAACCCTTACCGGGAAAGACATCTATCTCGAGGTTGAACCCTCGGATACGATAGAAAATGTAAAGGCCAAGATCCAGGATAAGGAAGGAATTCCTCCTGATCAGCAGAGACTGGCCTTTGCTGGCAAATCGCTGGAAGATGGACGTACTTTGTCTGACTACAATATTCTAAAGGACTCTAAACATCATCCTCTGTTGAGACTTCGT	0.868542	0.631745	1.13217	0.145081	D.Y	D	Y	GAC	TAT	GAC.TAT	NA
299	ATGTTGATTTTCGTGAAAACCCTTACCGGGAAAGGTATCTGGCTCGAGGTTGAACCCTCGGATACGATAGAAAATGTAAAGGCCAAGATCCAGGATAAGGAAGGAATTCCTCCTGATCAGCAGAGACTGGCCTTTGCTGGCAAATCGCTGGAAGATGGACGTACTTTGTCTGACTACAATATTCTAAAGGACTCTAAACATCATCCTCTGTTGAGACTTCGT	0.867147	0.68684	0.995905	0.0928679	G.W	G	W	GGT	TGG	GGT.TGG	NA
130	ATGTTGATTTTCGTGAAAACCCTTACCGGGAAACACATCCGGCTCGAGGTTGAACCCTCGGATACGATAGAAAATGTAAAGGCCAAGATCCAGGATAAGGAAGGAATTCCTCCTGATCAGCAGAGACTGGCCTTTGCTGGCAAATCGCTGGAAGATGGACGTACTTTGTCTGACTACAATATTCTAAAGGACTCTAAACATCATCCTCTGTTGAGACTTCGT	0.864104	0.734747	0.960569	0.0672318	H.R	H	R	CAC	CGG	CAC.CGG	NA
134	ATGTTGATTTTCGTGAAAACCCTTACCGGGAAACACATCGCACTCGAGGTTGAACCCTCGGATACGATAGAAAATGTAAAGGCCAAGATCCAGGATAAGGAAGGAATTCCTCCTGATCAGCAGAGACTGGCCTTTGCTGGCAAATCGCTGGAAGATGGACGTACTTTGTCTGACTACAATATTCTAAAGGACTCTAAACATCATCCTCTGTTGAGACTTCGT	0.864023	0.662953	1.00705	0.103484	H.A	H	A	CAC	GCA	CAC.GCA	NA
396	ATGTTGATTTTCGTGAAAACCCTTACCGGGAAATTCATCGTCCTCGAGGTTGAACCCTCGGATACGATAGAAAATGTAAAGGCCAAGATCCAGGATAAGGAAGGAATTCCTCCTGATCAGCAGAGACTGGCCTTTGCTGGCAAATCGCTGGAAGATGGACGTACTTTGTCTGACTACAATATTCTAAAGGACTCTAAACATCATCCTCTGTTGAGACTTCGT	0.863195	0.83983	0.889597	0.0144466	F.V	F	V	TTC	GTC	TTC.GTC	NA
184	ATGTTGATTTTCGTGAAAACCCTTACCGGGAAACGGATCAGCCTCGAGGTTGAACCCTCGGATACGATAGAAAATGTAAAGGCCAAGATCCAGGATAAGGAAGGAATTCCTCCTGATCAGCAGAGACTGGCCTTTGCTGGCAAATCGCTGGAAGATGGACGTACTTTGTCTGACTACAATATTCTAAAGGACTCTAAACATCATCCTCTGTTGAGACTTCGT	0.861557	0.731333	1.0375	0.0912928	R.S	R	S	CGG	AGC	CGG.AGC	NA
91	ATGTTGATTTTCGTGAAAACCCTTACCGGGAAAATAATCCTCCTCGAGGTTGAACCCTCGGATACGATAGAAAATGTAAAGGCCAAGATCCAGGATAAGGAAGGAATTCCTCCTGATCAGCAGAGACTGGCCTTTGCTGGCAAATCGCTGGAAGATGGACGTACTTTGTCTGACTACAATATTCTAAAGGACTCTAAACATCATCCTCTGTTGAGACTTCGT	0.858805	0.693327	0.985906	0.0866127	I.L	I	L	ATA	CTC	ATA.CTC	NA
217	ATGTTGATTTTCGTGAAAACCCTTACCGGGAAACTCATCTATCTCGAGGTTGAACCCTCGGATACGATAGAAAATGTAAAGGCCAAGATCCAGGATAAGGAAGGAATTCCTCCTGATCAGCAGAGACTGGCCTTTGCTGGCAAATCGCTGGAAGATGGACGTACTTTGTCTGACTACAATATTCTAAAGGACTCTAAACATCATCCTCTGTTGAGACTTCGT	0.854485	0.644865	1.05921	0.119637	L.Y	L	Y	CTC	TAT	CTC.TAT	NA
28	ATGTTGATTTTCGTGAAAACCCTTACCGGGAAAAATATCCAGCTCGAGGTTGAACCCTCGGATACGATAGAAAATGTAAAGGCCAAGATCCAGGATAAGGAAGGAATTCCTCCTGATCAGCAGAGACTGGCCTTTGCTGGCAAATCGCTGGAAGATGGACGTACTTTGTCTGACTACAATATTCTAAAGGACTCTAAACATCATCCTCTGTTGAGACTTCGT	0.854473	0.779056	0.936886	0.0456956	N.Q	N	Q	AAT	CAG	AAT.CAG	NA
17	ATGTTGATTTTCGTGAAAACCCTTACCGGGAAAAAAATCTATCTCGAGGTTGAACCCTCGGATACGATAGAAAATGTAAAGGCCAAGATCCAGGATAAGGAAGGAATTCCTCCTGATCAGCAGAGACTGGCCTTTGCTGGCAAATCGCTGGAAGATGGACGTACTTTGTCTGACTACAATATTCTAAAGGACTCTAAACATCATCCTCTGTTGAGACTTCGT	0.853552	0.731041	0.957568	0.0660436	K.Y	K	Y	AAA	TAT	AAA.TAT	NA
399	ATGTTGATTTTCGTGAAAACCCTTACCGGGAAATTCATCTGGCTCGAGGTTGAACCCTCGGATACGATAGAAAATGTAAAGGCCAAGATCCAGGATAAGGAAGGAATTCCTCCTGATCAGCAGAGACTGGCCTTTGCTGGCAAATCGCTGGAAGATGGACGTACTTTGTCTGACTACAATATTCTAAAGGACTCTAAACATCATCCTCTGTTGAGACTTCGT	0.852747	0.746826	1.03145	0.0898638	F.W	F	W	TTC	TGG	TTC.TGG	NA
4	ATGTTGATTTTCGTGAAAACCCTTACCGGGAAAAAAATCAGCCTCGAGGTTGAACCCTCGGATACGATAGAAAATGTAAAGGCCAAGATCCAGGATAAGGAAGGAATTCCTCCTGATCAGCAGAGACTGGCCTTTGCTGGCAAATCGCTGGAAGATGGACGTACTTTGTCTGACTACAATATTCTAAAGGACTCTAAACATCATCCTCTGTTGAGACTTCGT	0.852292	0.818433	0.871661	0.0169882	K.S	K	S	AAA	AGC	AAA.AGC	NA
127	ATGTTGATTTTCGTGAAAACCCTTACCGGGAAACACATCCACCTCGAGGTTGAACCCTCGGATACGATAGAAAATGTAAAGGCCAAGATCCAGGATAAGGAAGGAATTCCTCCTGATCAGCAGAGACTGGCCTTTGCTGGCAAATCGCTGGAAGATGGACGTACTTTGTCTGACTACAATATTCTAAAGGACTCTAAACATCATCCTCTGTTGAGACTTCGT	0.851198	0.808117	0.899095	0.026373	H.H	H	H	CAC	CAC	CAC.CAC	NA
204	ATGTTGATTTTCGTGAAAACCCTTACCGGGAAACTCATCAGCCTCGAGGTTGAACCCTCGGATACGATAGAAAATGTAAAGGCCAAGATCCAGGATAAGGAAGGAATTCCTCCTGATCAGCAGAGACTGGCCTTTGCTGGCAAATCGCTGGAAGATGGACGTACTTTGTCTGACTACAATATTCTAAAGGACTCTAAACATCATCCTCTGTTGAGACTTCGT	0.851049	0.766683	1.00039	0.0748803	L.S	L	S	CTC	AGC	CTC.AGC	NA
244	ATGTTGATTTTCGTGAAAACCCTTACCGGGAAAGAGATCAGCCTCGAGGTTGAACCCTCGGATACGATAGAAAATGTAAAGGCCAAGATCCAGGATAAGGAAGGAATTCCTCCTGATCAGCAGAGACTGGCCTTTGCTGGCAAATCGCTGGAAGATGGACGTACTTTGTCTGACTACAATATTCTAAAGGACTCTAAACATCATCCTCTGTTGAGACTTCGT	0.850756	0.836631	0.860262	0.00720188	E.S	E	S	GAG	AGC	GAG.AGC	NA
77	ATGTTGATTTTCGTGAAAACCCTTACCGGGAAAAGCATCTATCTCGAGGTTGAACCCTCGGATACGATAGAAAATGTAAAGGCCAAGATCCAGGATAAGGAAGGAATTCCTCCTGATCAGCAGAGACTGGCCTTTGCTGGCAAATCGCTGGAAGATGGACGTACTTTGTCTGACTACAATATTCTAAAGGACTCTAAACATCATCCTCTGTTGAGACTTCGT	0.8496	0.723447	0.947093	0.0661322	S.Y	S	Y	AGC	TAT	AGC.TAT	NA
148	ATGTTGATTTTCGTGAAAACCCTTACCGGGAAACAGATCCAGCTCGAGGTTGAACCCTCGGATACGATAGAAAATGTAAAGGCCAAGATCCAGGATAAGGAAGGAATTCCTCCTGATCAGCAGAGACTGGCCTTTGCTGGCAAATCGCTGGAAGATGGACGTACTTTGTCTGACTACAATATTCTAAAGGACTCTAAACATCATCCTCTGTTGAGACTTCGT	0.847034	0.821049	0.890638	0.0219357	Q.Q	Q	Q	CAG	CAG	CAG.CAG	NA
304	ATGTTGATTTTCGTGAAAACCCTTACCGGGAAAGTCATCAGCCTCGAGGTTGAACCCTCGGATACGATAGAAAATGTAAAGGCCAAGATCCAGGATAAGGAAGGAATTCCTCCTGATCAGCAGAGACTGGCCTTTGCTGGCAAATCGCTGGAAGATGGACGTACTTTGTCTGACTACAATATTCTAAAGGACTCTAAACATCATCCTCTGTTGAGACTTCGT	0.846239	0.790376	0.940896	0.0475846	V.S	V	S	GTC	AGC	GTC.AGC	NA
337	ATGTTGATTTTCGTGAAAACCCTTACCGGGAAATATATCTATCTCGAGGTTGAACCCTCGGATACGATAGAAAATGTAAAGGCCAAGATCCAGGATAAGGAAGGAATTCCTCCTGATCAGCAGAGACTGGCCTTTGCTGGCAAATCGCTGGAAGATGGACGTACTTTGTCTGACTACAATATTCTAAAGGACTCTAAACATCATCCTCTGTTGAGACTTCGT	0.843012	0.753991	0.915819	0.0474139	Y.Y	Y	Y	TAT	TAT	TAT.TAT	NA
385	ATGTTGATTTTCGTGAAAACCCTTACCGGGAAATTCATCATACTCGAGGTTGAACCCTCGGATACGATAGAAAATGTAAAGGCCAAGATCCAGGATAAGGAAGGAATTCCTCCTGATCAGCAGAGACTGGCCTTTGCTGGCAAATCGCTGGAAGATGGACGTACTTTGTCTGACTACAATATTCTAAAGGACTCTAAACATCATCCTCTGTTGAGACTTCGT	0.842128	0.68639	0.94695	0.0794086	F.I	F	I	TTC	ATA	TTC.ATA	NA
224	ATGTTGATTTTCGTGAAAACCCTTACCGGGAAAGACATCAGCCTCGAGGTTGAACCCTCGGATACGATAGAAAATGTAAAGGCCAAGATCCAGGATAAGGAAGGAATTCCTCCTGATCAGCAGAGACTGGCCTTTGCTGGCAAATCGCTGGAAGATGGACGTACTTTGTCTGACTACAATATTCTAAAGGACTCTAAACATCATCCTCTGTTGAGACTTCGT	0.840717	0.787143	0.889042	0.0295323	D.S	D	S	GAC	AGC	GAC.AGC	NA
65	ATGTTGATTTTCGTGAAAACCCTTACCGGGAAAAGCATCATACTCGAGGTTGAACCCTCGGATACGATAGAAAATGTAAAGGCCAAGATCCAGGATAAGGAAGGAATTCCTCCTGATCAGCAGAGACTGGCCTTTGCTGGCAAATCGCTGGAAGATGGACGTACTTTGTCTGACTACAATATTCTAAAGGACTCTAAACATCATCCTCTGTTGAGACTTCGT	0.840599	0.757201	0.928135	0.0493877	S.I	S	I	AGC	ATA	AGC.ATA	NA
23	ATGTTGATTTTCGTGAAAACCCTTACCGGGAAAAATATCACCCTCGAGGTTGAACCCTCGGATACGATAGAAAATGTAAAGGCCAAGATCCAGGATAAGGAAGGAATTCCTCCTGATCAGCAGAGACTGGCCTTTGCTGGCAAATCGCTGGAAGATGGACGTACTTTGTCTGACTACAATATTCTAAAGGACTCTAAACATCATCCTCTGTTGAGACTTCGT	0.837044	0.627423	0.956047	0.105131	N.T	N	T	AAT	ACC	AAT.ACC	NA
152	ATGTTGATTTTCGTGAAAACCCTTACCGGGAAACAGATCGACCTCGAGGTTGAACCCTCGGATACGATAGAAAATGTAAAGGCCAAGATCCAGGATAAGGAAGGAATTCCTCCTGATCAGCAGAGACTGGCCTTTGCTGGCAAATCGCTGGAAGATGGACGTACTTTGTCTGACTACAATATTCTAAAGGACTCTAAACATCATCCTCTGTTGAGACTTCGT	0.836663	0.737983	0.997849	0.0812666	Q.D	Q	D	CAG	GAC	CAG.GAC	NA
169	ATGTTGATTTTCGTGAAAACCCTTACCGGGAAACCTATCCCTCTCGAGGTTGAACCCTCGGATACGATAGAAAATGTAAAGGCCAAGATCCAGGATAAGGAAGGAATTCCTCCTGATCAGCAGAGACTGGCCTTTGCTGGCAAATCGCTGGAAGATGGACGTACTTTGTCTGACTACAATATTCTAAAGGACTCTAAACATCATCCTCTGTTGAGACTTCGT	0.83502	0.760598	0.953853	0.0600447	P.P	P	P	CCT	CCT	CCT.CCT	NA
268	ATGTTGATTTTCGTGAAAACCCTTACCGGGAAAGCAATCCAGCTCGAGGTTGAACCCTCGGATACGATAGAAAATGTAAAGGCCAAGATCCAGGATAAGGAAGGAATTCCTCCTGATCAGCAGAGACTGGCCTTTGCTGGCAAATCGCTGGAAGATGGACGTACTTTGTCTGACTACAATATTCTAAAGGACTCTAAACATCATCCTCTGTTGAGACTTCGT	0.834218	0.779665	0.906445	0.0376502	A.Q	A	Q	GCA	CAG	GCA.CAG	NA
76	ATGTTGATTTTCGTGAAAACCCTTACCGGGAAAAGCATCGTCCTCGAGGTTGAACCCTCGGATACGATAGAAAATGTAAAGGCCAAGATCCAGGATAAGGAAGGAATTCCTCCTGATCAGCAGAGACTGGCCTTTGCTGGCAAATCGCTGGAAGATGGACGTACTTTGTCTGACTACAATATTCTAAAGGACTCTAAACATCATCCTCTGTTGAGACTTCGT	0.834204	0.711253	0.974257	0.0764028	S.V	S	V	AGC	GTC	AGC.GTC	NA
131	ATGTTGATTTTCGTGAAAACCCTTACCGGGAAACACATCCTCCTCGAGGTTGAACCCTCGGATACGATAGAAAATGTAAAGGCCAAGATCCAGGATAAGGAAGGAATTCCTCCTGATCAGCAGAGACTGGCCTTTGCTGGCAAATCGCTGGAAGATGGACGTACTTTGTCTGACTACAATATTCTAAAGGACTCTAAACATCATCCTCTGTTGAGACTTCGT	0.832519	0.750437	0.895957	0.0430298	H.L	H	L	CAC	CTC	CAC.CTC	NA
155	ATGTTGATTTTCGTGAAAACCCTTACCGGGAAACAGATCGGTCTCGAGGTTGAACCCTCGGATACGATAGAAAATGTAAAGGCCAAGATCCAGGATAAGGAAGGAATTCCTCCTGATCAGCAGAGACTGGCCTTTGCTGGCAAATCGCTGGAAGATGGACGTACTTTGTCTGACTACAATATTCTAAAGGACTCTAAACATCATCCTCTGTTGAGACTTCGT	0.831937	0.596413	1.27952	0.223895	Q.G	Q	G	CAG	GGT	CAG.GGT	NA
294	ATGTTGATTTTCGTGAAAACCCTTACCGGGAAAGGTATCGCACTCGAGGTTGAACCCTCGGATACGATAGAAAATGTAAAGGCCAAGATCCAGGATAAGGAAGGAATTCCTCCTGATCAGCAGAGACTGGCCTTTGCTGGCAAATCGCTGGAAGATGGACGTACTTTGTCTGACTACAATATTCTAAAGGACTCTAAACATCATCCTCTGTTGAGACTTCGT	0.831318	0.727119	0.936518	0.0604504	G.A	G	A	GGT	GCA	GGT.GCA	NA
315	ATGTTGATTTTCGTGAAAACCCTTACCGGGAAAGTCATCGGTCTCGAGGTTGAACCCTCGGATACGATAGAAAATGTAAAGGCCAAGATCCAGGATAAGGAAGGAATTCCTCCTGATCAGCAGAGACTGGCCTTTGCTGGCAAATCGCTGGAAGATGGACGTACTTTGTCTGACTACAATATTCTAAAGGACTCTAAACATCATCCTCTGTTGAGACTTCGT	0.831165	0.814253	0.848503	0.0098895	V.G	V	G	GTC	GGT	GTC.GGT	NA
172	ATGTTGATTTTCGTGAAAACCCTTACCGGGAAACCTATCGACCTCGAGGTTGAACCCTCGGATACGATAGAAAATGTAAAGGCCAAGATCCAGGATAAGGAAGGAATTCCTCCTGATCAGCAGAGACTGGCCTTTGCTGGCAAATCGCTGGAAGATGGACGTACTTTGTCTGACTACAATATTCTAAAGGACTCTAAACATCATCCTCTGTTGAGACTTCGT	0.830158	0.807555	0.855189	0.0138043	P.D	P	D	CCT	GAC	CCT.GAC	NA
228	ATGTTGATTTTCGTGAAAACCCTTACCGGGAAAGACATCCAGCTCGAGGTTGAACCCTCGGATACGATAGAAAATGTAAAGGCCAAGATCCAGGATAAGGAAGGAATTCCTCCTGATCAGCAGAGACTGGCCTTTGCTGGCAAATCGCTGGAAGATGGACGTACTTTGTCTGACTACAATATTCTAAAGGACTCTAAACATCATCCTCTGTTGAGACTTCGT	0.829762	0.782868	0.874972	0.0266017	D.Q	D	Q	GAC	CAG	GAC.CAG	NA
279	ATGTTGATTTTCGTGAAAACCCTTACCGGGAAAGCAATCTGGCTCGAGGTTGAACCCTCGGATACGATAGAAAATGTAAAGGCCAAGATCCAGGATAAGGAAGGAATTCCTCCTGATCAGCAGAGACTGGCCTTTGCTGGCAAATCGCTGGAAGATGGACGTACTTTGTCTGACTACAATATTCTAAAGGACTCTAAACATCATCCTCTGTTGAGACTTCGT	0.829326	0.763402	0.943121	0.057136	A.W	A	W	GCA	TGG	GCA.TGG	NA
135	ATGTTGATTTTCGTGAAAACCCTTACCGGGAAACACATCGGTCTCGAGGTTGAACCCTCGGATACGATAGAAAATGTAAAGGCCAAGATCCAGGATAAGGAAGGAATTCCTCCTGATCAGCAGAGACTGGCCTTTGCTGGCAAATCGCTGGAAGATGGACGTACTTTGTCTGACTACAATATTCTAAAGGACTCTAAACATCATCCTCTGTTGAGACTTCGT	0.828485	0.617177	1.09424	0.140379	H.G	H	G	CAC	GGT	CAC.GGT	NA
335	ATGTTGATTTTCGTGAAAACCCTTACCGGGAAATATATCGGTCTCGAGGTTGAACCCTCGGATACGATAGAAAATGTAAAGGCCAAGATCCAGGATAAGGAAGGAATTCCTCCTGATCAGCAGAGACTGGCCTTTGCTGGCAAATCGCTGGAAGATGGACGTACTTTGTCTGACTACAATATTCTAAAGGACTCTAAACATCATCCTCTGTTGAGACTTCGT	0.827	0.774848	0.904693	0.0395988	Y.G	Y	G	TAT	GGT	TAT.GGT	NA
24	ATGTTGATTTTCGTGAAAACCCTTACCGGGAAAAATATCAGCCTCGAGGTTGAACCCTCGGATACGATAGAAAATGTAAAGGCCAAGATCCAGGATAAGGAAGGAATTCCTCCTGATCAGCAGAGACTGGCCTTTGCTGGCAAATCGCTGGAAGATGGACGTACTTTGTCTGACTACAATATTCTAAAGGACTCTAAACATCATCCTCTGTTGAGACTTCGT	0.824077	0.769023	0.866495	0.0288382	N.S	N	S	AAT	AGC	AAT.AGC	NA
379	ATGTTGATTTTCGTGAAAACCCTTACCGGGAAATGGATCTGGCTCGAGGTTGAACCCTCGGATACGATAGAAAATGTAAAGGCCAAGATCCAGGATAAGGAAGGAATTCCTCCTGATCAGCAGAGACTGGCCTTTGCTGGCAAATCGCTGGAAGATGGACGTACTTTGTCTGACTACAATATTCTAAAGGACTCTAAACATCATCCTCTGTTGAGACTTCGT	0.822151	0.564808	1.03185	0.136911	W.W	W	W	TGG	TGG	TGG.TGG	NA
173	ATGTTGATTTTCGTGAAAACCCTTACCGGGAAACCTATCGAGCTCGAGGTTGAACCCTCGGATACGATAGAAAATGTAAAGGCCAAGATCCAGGATAAGGAAGGAATTCCTCCTGATCAGCAGAGACTGGCCTTTGCTGGCAAATCGCTGGAAGATGGACGTACTTTGTCTGACTACAATATTCTAAAGGACTCTAAACATCATCCTCTGTTGAGACTTCGT	0.821376	0.632573	1.16987	0.17445	P.E	P	E	CCT	GAG	CCT.GAG	NA
273	ATGTTGATTTTCGTGAAAACCCTTACCGGGAAAGCAATCGAGCTCGAGGTTGAACCCTCGGATACGATAGAAAATGTAAAGGCCAAGATCCAGGATAAGGAAGGAATTCCTCCTGATCAGCAGAGACTGGCCTTTGCTGGCAAATCGCTGGAAGATGGACGTACTTTGTCTGACTACAATATTCTAAAGGACTCTAAACATCATCCTCTGTTGAGACTTCGT	0.820774	0.725105	0.904209	0.0520634	A.E	A	E	GCA	GAG	GCA.GAG	NA
182	ATGTTGATTTTCGTGAAAACCCTTACCGGGAAACGGATCAATCTCGAGGTTGAACCCTCGGATACGATAGAAAATGTAAAGGCCAAGATCCAGGATAAGGAAGGAATTCCTCCTGATCAGCAGAGACTGGCCTTTGCTGGCAAATCGCTGGAAGATGGACGTACTTTGTCTGACTACAATATTCTAAAGGACTCTAAACATCATCCTCTGTTGAGACTTCGT	0.82029	0.702482	0.896745	0.0597692	R.N	R	N	CGG	AAT	CGG.AAT	NA
380	ATGTTGATTTTCGTGAAAACCCTTACCGGGAAATGGATCTTCCTCGAGGTTGAACCCTCGGATACGATAGAAAATGTAAAGGCCAAGATCCAGGATAAGGAAGGAATTCCTCCTGATCAGCAGAGACTGGCCTTTGCTGGCAAATCGCTGGAAGATGGACGTACTTTGTCTGACTACAATATTCTAAAGGACTCTAAACATCATCCTCTGTTGAGACTTCGT	0.819057	0.74837	0.855453	0.0353488	W.F	W	F	TGG	TTC	TGG.TTC	NA
137	ATGTTGATTTTCGTGAAAACCCTTACCGGGAAACACATCTATCTCGAGGTTGAACCCTCGGATACGATAGAAAATGTAAAGGCCAAGATCCAGGATAAGGAAGGAATTCCTCCTGATCAGCAGAGACTGGCCTTTGCTGGCAAATCGCTGGAAGATGGACGTACTTTGTCTGACTACAATATTCTAAAGGACTCTAAACATCATCCTCTGTTGAGACTTCGT	0.819012	0.688108	0.956491	0.0775453	H.Y	H	Y	CAC	TAT	CAC.TAT	NA
274	ATGTTGATTTTCGTGAAAACCCTTACCGGGAAAGCAATCGCACTCGAGGTTGAACCCTCGGATACGATAGAAAATGTAAAGGCCAAGATCCAGGATAAGGAAGGAATTCCTCCTGATCAGCAGAGACTGGCCTTTGCTGGCAAATCGCTGGAAGATGGACGTACTTTGTCTGACTACAATATTCTAAAGGACTCTAAACATCATCCTCTGTTGAGACTTCGT	0.813515	0.800078	0.830285	0.00887783	A.A	A	A	GCA	GCA	GCA.GCA	NA
234	ATGTTGATTTTCGTGAAAACCCTTACCGGGAAAGACATCGCACTCGAGGTTGAACCCTCGGATACGATAGAAAATGTAAAGGCCAAGATCCAGGATAAGGAAGGAATTCCTCCTGATCAGCAGAGACTGGCCTTTGCTGGCAAATCGCTGGAAGATGGACGTACTTTGTCTGACTACAATATTCTAAAGGACTCTAAACATCATCCTCTGTTGAGACTTCGT	0.81316	0.684679	0.884291	0.0643635	D.A	D	A	GAC	GCA	GAC.GCA	NA
230	ATGTTGATTTTCGTGAAAACCCTTACCGGGAAAGACATCCGGCTCGAGGTTGAACCCTCGGATACGATAGAAAATGTAAAGGCCAAGATCCAGGATAAGGAAGGAATTCCTCCTGATCAGCAGAGACTGGCCTTTGCTGGCAAATCGCTGGAAGATGGACGTACTTTGTCTGACTACAATATTCTAAAGGACTCTAAACATCATCCTCTGTTGAGACTTCGT	0.812592	0.755982	0.882352	0.0370678	D.R	D	R	GAC	CGG	GAC.CGG	NA
199	ATGTTGATTTTCGTGAAAACCCTTACCGGGAAACGGATCTGGCTCGAGGTTGAACCCTCGGATACGATAGAAAATGTAAAGGCCAAGATCCAGGATAAGGAAGGAATTCCTCCTGATCAGCAGAGACTGGCCTTTGCTGGCAAATCGCTGGAAGATGGACGTACTTTGTCTGACTACAATATTCTAAAGGACTCTAAACATCATCCTCTGTTGAGACTTCGT	0.812323	0.718041	0.861919	0.0471622	R.W	R	W	CGG	TGG	CGG.TGG	NA
69	ATGTTGATTTTCGTGAAAACCCTTACCGGGAAAAGCATCCCTCTCGAGGTTGAACCCTCGGATACGATAGAAAATGTAAAGGCCAAGATCCAGGATAAGGAAGGAATTCCTCCTGATCAGCAGAGACTGGCCTTTGCTGGCAAATCGCTGGAAGATGGACGTACTTTGTCTGACTACAATATTCTAAAGGACTCTAAACATCATCCTCTGTTGAGACTTCGT	0.811839	0.715127	0.947962	0.0700428	S.P	S	P	AGC	CCT	AGC.CCT	NA
231	ATGTTGATTTTCGTGAAAACCCTTACCGGGAAAGACATCCTCCTCGAGGTTGAACCCTCGGATACGATAGAAAATGTAAAGGCCAAGATCCAGGATAAGGAAGGAATTCCTCCTGATCAGCAGAGACTGGCCTTTGCTGGCAAATCGCTGGAAGATGGACGTACTTTGTCTGACTACAATATTCTAAAGGACTCTAAACATCATCCTCTGTTGAGACTTCGT	0.810525	0.733305	0.89414	0.0465391	D.L	D	L	GAC	CTC	GAC.CTC	NA
395	ATGTTGATTTTCGTGAAAACCCTTACCGGGAAATTCATCGGTCTCGAGGTTGAACCCTCGGATACGATAGAAAATGTAAAGGCCAAGATCCAGGATAAGGAAGGAATTCCTCCTGATCAGCAGAGACTGGCCTTTGCTGGCAAATCGCTGGAAGATGGACGTACTTTGTCTGACTACAATATTCTAAAGGACTCTAAACATCATCCTCTGTTGAGACTTCGT	0.809305	0.694852	0.884099	0.0581184	F.G	F	G	TTC	GGT	TTC.GGT	NA
8	ATGTTGATTTTCGTGAAAACCCTTACCGGGAAAAAAATCCAGCTCGAGGTTGAACCCTCGGATACGATAGAAAATGTAAAGGCCAAGATCCAGGATAAGGAAGGAATTCCTCCTGATCAGCAGAGACTGGCCTTTGCTGGCAAATCGCTGGAAGATGGACGTACTTTGTCTGACTACAATATTCTAAAGGACTCTAAACATCATCCTCTGTTGAGACTTCGT	0.80781	0.799163	0.813506	0.00439557	K.Q	K	Q	AAA	CAG	AAA.CAG	NA
22	ATGTTGATTTTCGTGAAAACCCTTACCGGGAAAAATATCAATCTCGAGGTTGAACCCTCGGATACGATAGAAAATGTAAAGGCCAAGATCCAGGATAAGGAAGGAATTCCTCCTGATCAGCAGAGACTGGCCTTTGCTGGCAAATCGCTGGAAGATGGACGTACTTTGTCTGACTACAATATTCTAAAGGACTCTAAACATCATCCTCTGTTGAGACTTCGT	0.805875	0.712934	0.889153	0.0510989	N.N	N	N	AAT	AAT	AAT.AAT	NA
129	ATGTTGATTTTCGTGAAAACCCTTACCGGGAAACACATCCCTCTCGAGGTTGAACCCTCGGATACGATAGAAAATGTAAAGGCCAAGATCCAGGATAAGGAAGGAATTCCTCCTGATCAGCAGAGACTGGCCTTTGCTGGCAAATCGCTGGAAGATGGACGTACTTTGTCTGACTACAATATTCTAAAGGACTCTAAACATCATCCTCTGTTGAGACTTCGT	0.805354	0.69145	0.919637	0.0658721	H.P	H	P	CAC	CCT	CAC.CCT	NA
377	ATGTTGATTTTCGTGAAAACCCTTACCGGGAAATGGATCTATCTCGAGGTTGAACCCTCGGATACGATAGAAAATGTAAAGGCCAAGATCCAGGATAAGGAAGGAATTCCTCCTGATCAGCAGAGACTGGCCTTTGCTGGCAAATCGCTGGAAGATGGACGTACTTTGTCTGACTACAATATTCTAAAGGACTCTAAACATCATCCTCTGTTGAGACTTCGT	0.804293	0.698142	0.948879	0.0748892	W.Y	W	Y	TGG	TAT	TGG.TAT	NA
132	ATGTTGATTTTCGTGAAAACCCTTACCGGGAAACACATCGACCTCGAGGTTGAACCCTCGGATACGATAGAAAATGTAAAGGCCAAGATCCAGGATAAGGAAGGAATTCCTCCTGATCAGCAGAGACTGGCCTTTGCTGGCAAATCGCTGGAAGATGGACGTACTTTGTCTGACTACAATATTCTAAAGGACTCTAAACATCATCCTCTGTTGAGACTTCGT	0.80413	0.69695	0.98633	0.0915715	H.D	H	D	CAC	GAC	CAC.GAC	NA
334	ATGTTGATTTTCGTGAAAACCCTTACCGGGAAATATATCGCACTCGAGGTTGAACCCTCGGATACGATAGAAAATGTAAAGGCCAAGATCCAGGATAAGGAAGGAATTCCTCCTGATCAGCAGAGACTGGCCTTTGCTGGCAAATCGCTGGAAGATGGACGTACTTTGTCTGACTACAATATTCTAAAGGACTCTAAACATCATCCTCTGTTGAGACTTCGT	0.803918	0.72402	0.915872	0.0576559	Y.A	Y	A	TAT	GCA	TAT.GCA	NA
391	ATGTTGATTTTCGTGAAAACCCTTACCGGGAAATTCATCCTCCTCGAGGTTGAACCCTCGGATACGATAGAAAATGTAAAGGCCAAGATCCAGGATAAGGAAGGAATTCCTCCTGATCAGCAGAGACTGGCCTTTGCTGGCAAATCGCTGGAAGATGGACGTACTTTGTCTGACTACAATATTCTAAAGGACTCTAAACATCATCCTCTGTTGAGACTTCGT	0.803866	0.697394	0.934787	0.0696113	F.L	F	L	TTC	CTC	TTC.CTC	NA
295	ATGTTGATTTTCGTGAAAACCCTTACCGGGAAAGGTATCGGTCTCGAGGTTGAACCCTCGGATACGATAGAAAATGTAAAGGCCAAGATCCAGGATAAGGAAGGAATTCCTCCTGATCAGCAGAGACTGGCCTTTGCTGGCAAATCGCTGGAAGATGGACGTACTTTGTCTGACTACAATATTCTAAAGGACTCTAAACATCATCCTCTGTTGAGACTTCGT	0.803842	0.695034	0.904812	0.0606844	G.G	G	G	GGT	GGT	GGT.GGT	NA
7	ATGTTGATTTTCGTGAAAACCCTTACCGGGAAAAAAATCCACCTCGAGGTTGAACCCTCGGATACGATAGAAAATGTAAAGGCCAAGATCCAGGATAAGGAAGGAATTCCTCCTGATCAGCAGAGACTGGCCTTTGCTGGCAAATCGCTGGAAGATGGACGTACTTTGTCTGACTACAATATTCTAAAGGACTCTAAACATCATCCTCTGTTGAGACTTCGT	0.803791	0.696982	0.882991	0.0554423	K.H	K	H	AAA	CAC	AAA.CAC	NA
276	ATGTTGATTTTCGTGAAAACCCTTACCGGGAAAGCAATCGTCCTCGAGGTTGAACCCTCGGATACGATAGAAAATGTAAAGGCCAAGATCCAGGATAAGGAAGGAATTCCTCCTGATCAGCAGAGACTGGCCTTTGCTGGCAAATCGCTGGAAGATGGACGTACTTTGTCTGACTACAATATTCTAAAGGACTCTAAACATCATCCTCTGTTGAGACTTCGT	0.803521	0.720065	0.946247	0.0717038	A.V	A	V	GCA	GTC	GCA.GTC	NA
163	ATGTTGATTTTCGTGAAAACCCTTACCGGGAAACCTATCACCCTCGAGGTTGAACCCTCGGATACGATAGAAAATGTAAAGGCCAAGATCCAGGATAAGGAAGGAATTCCTCCTGATCAGCAGAGACTGGCCTTTGCTGGCAAATCGCTGGAAGATGGACGTACTTTGTCTGACTACAATATTCTAAAGGACTCTAAACATCATCCTCTGTTGAGACTTCGT	0.803398	0.684116	1.02283	0.109853	P.T	P	T	CCT	ACC	CCT.ACC	NA
243	ATGTTGATTTTCGTGAAAACCCTTACCGGGAAAGAGATCACCCTCGAGGTTGAACCCTCGGATACGATAGAAAATGTAAAGGCCAAGATCCAGGATAAGGAAGGAATTCCTCCTGATCAGCAGAGACTGGCCTTTGCTGGCAAATCGCTGGAAGATGGACGTACTTTGTCTGACTACAATATTCTAAAGGACTCTAAACATCATCCTCTGTTGAGACTTCGT	0.802875	0.653915	0.893206	0.0750401	E.T	E	T	GAG	ACC	GAG.ACC	NA
271	ATGTTGATTTTCGTGAAAACCCTTACCGGGAAAGCAATCCTCCTCGAGGTTGAACCCTCGGATACGATAGAAAATGTAAAGGCCAAGATCCAGGATAAGGAAGGAATTCCTCCTGATCAGCAGAGACTGGCCTTTGCTGGCAAATCGCTGGAAGATGGACGTACTTTGTCTGACTACAATATTCTAAAGGACTCTAAACATCATCCTCTGTTGAGACTTCGT	0.802362	0.687902	0.965682	0.0838269	A.L	A	L	GCA	CTC	GCA.CTC	NA
27	ATGTTGATTTTCGTGAAAACCCTTACCGGGAAAAATATCCACCTCGAGGTTGAACCCTCGGATACGATAGAAAATGTAAAGGCCAAGATCCAGGATAAGGAAGGAATTCCTCCTGATCAGCAGAGACTGGCCTTTGCTGGCAAATCGCTGGAAGATGGACGTACTTTGTCTGACTACAATATTCTAAAGGACTCTAAACATCATCCTCTGTTGAGACTTCGT	0.800396	0.651544	0.910704	0.0772553	N.H	N	H	AAT	CAC	AAT.CAC	NA
227	ATGTTGATTTTCGTGAAAACCCTTACCGGGAAAGACATCCACCTCGAGGTTGAACCCTCGGATACGATAGAAAATGTAAAGGCCAAGATCCAGGATAAGGAAGGAATTCCTCCTGATCAGCAGAGACTGGCCTTTGCTGGCAAATCGCTGGAAGATGGACGTACTTTGTCTGACTACAATATTCTAAAGGACTCTAAACATCATCCTCTGTTGAGACTTCGT	0.800314	0.606618	0.917936	0.0975877	D.H	D	H	GAC	CAC	GAC.CAC	NA
252	ATGTTGATTTTCGTGAAAACCCTTACCGGGAAAGAGATCGACCTCGAGGTTGAACCCTCGGATACGATAGAAAATGTAAAGGCCAAGATCCAGGATAAGGAAGGAATTCCTCCTGATCAGCAGAGACTGGCCTTTGCTGGCAAATCGCTGGAAGATGGACGTACTTTGTCTGACTACAATATTCTAAAGGACTCTAAACATCATCCTCTGTTGAGACTTCGT	0.798613	0.728015	0.853755	0.0371115	E.D	E	D	GAG	GAC	GAG.GAC	NA
272	ATGTTGATTTTCGTGAAAACCCTTACCGGGAAAGCAATCGACCTCGAGGTTGAACCCTCGGATACGATAGAAAATGTAAAGGCCAAGATCCAGGATAAGGAAGGAATTCCTCCTGATCAGCAGAGACTGGCCTTTGCTGGCAAATCGCTGGAAGATGGACGTACTTTGTCTGACTACAATATTCTAAAGGACTCTAAACATCATCCTCTGTTGAGACTTCGT	0.7985	0.661963	0.867188	0.0682688	A.D	A	D	GCA	GAC	GCA.GAC	NA
269	ATGTTGATTTTCGTGAAAACCCTTACCGGGAAAGCAATCCCTCTCGAGGTTGAACCCTCGGATACGATAGAAAATGTAAAGGCCAAGATCCAGGATAAGGAAGGAATTCCTCCTGATCAGCAGAGACTGGCCTTTGCTGGCAAATCGCTGGAAGATGGACGTACTTTGTCTGACTACAATATTCTAAAGGACTCTAAACATCATCCTCTGTTGAGACTTCGT	0.797915	0.671026	0.882011	0.0645552	A.P	A	P	GCA	CCT	GCA.CCT	NA
282	ATGTTGATTTTCGTGAAAACCCTTACCGGGAAAGGTATCAATCTCGAGGTTGAACCCTCGGATACGATAGAAAATGTAAAGGCCAAGATCCAGGATAAGGAAGGAATTCCTCCTGATCAGCAGAGACTGGCCTTTGCTGGCAAATCGCTGGAAGATGGACGTACTTTGTCTGACTACAATATTCTAAAGGACTCTAAACATCATCCTCTGTTGAGACTTCGT	0.797585	0.733629	0.865971	0.0382681	G.N	G	N	GGT	AAT	GGT.AAT	NA
68	ATGTTGATTTTCGTGAAAACCCTTACCGGGAAAAGCATCCAGCTCGAGGTTGAACCCTCGGATACGATAGAAAATGTAAAGGCCAAGATCCAGGATAAGGAAGGAATTCCTCCTGATCAGCAGAGACTGGCCTTTGCTGGCAAATCGCTGGAAGATGGACGTACTTTGTCTGACTACAATATTCTAAAGGACTCTAAACATCATCCTCTGTTGAGACTTCGT	0.796752	0.730195	0.8426	0.0340606	S.Q	S	Q	AGC	CAG	AGC.CAG	NA
19	ATGTTGATTTTCGTGAAAACCCTTACCGGGAAAAAAATCTGGCTCGAGGTTGAACCCTCGGATACGATAGAAAATGTAAAGGCCAAGATCCAGGATAAGGAAGGAATTCCTCCTGATCAGCAGAGACTGGCCTTTGCTGGCAAATCGCTGGAAGATGGACGTACTTTGTCTGACTACAATATTCTAAAGGACTCTAAACATCATCCTCTGTTGAGACTTCGT	0.79493	0.765689	0.828658	0.0183154	K.W	K	W	AAA	TGG	AAA.TGG	NA
247	ATGTTGATTTTCGTGAAAACCCTTACCGGGAAAGAGATCCACCTCGAGGTTGAACCCTCGGATACGATAGAAAATGTAAAGGCCAAGATCCAGGATAAGGAAGGAATTCCTCCTGATCAGCAGAGACTGGCCTTTGCTGGCAAATCGCTGGAAGATGGACGTACTTTGTCTGACTACAATATTCTAAAGGACTCTAAACATCATCCTCTGTTGAGACTTCGT	0.794593	0.727582	0.829428	0.0335146	E.H	E	H	GAG	CAC	GAG.CAC	NA
81	ATGTTGATTTTCGTGAAAACCCTTACCGGGAAAATAATCAAACTCGAGGTTGAACCCTCGGATACGATAGAAAATGTAAAGGCCAAGATCCAGGATAAGGAAGGAATTCCTCCTGATCAGCAGAGACTGGCCTTTGCTGGCAAATCGCTGGAAGATGGACGTACTTTGTCTGACTACAATATTCTAAAGGACTCTAAACATCATCCTCTGTTGAGACTTCGT	0.794034	0.684895	0.874502	0.056581	I.K	I	K	ATA	AAA	ATA.AAA	NA
287	ATGTTGATTTTCGTGAAAACCCTTACCGGGAAAGGTATCCACCTCGAGGTTGAACCCTCGGATACGATAGAAAATGTAAAGGCCAAGATCCAGGATAAGGAAGGAATTCCTCCTGATCAGCAGAGACTGGCCTTTGCTGGCAAATCGCTGGAAGATGGACGTACTTTGTCTGACTACAATATTCTAAAGGACTCTAAACATCATCCTCTGTTGAGACTTCGT	0.793926	0.718538	0.902302	0.0555531	G.H	G	H	GGT	CAC	GGT.CAC	NA
179	ATGTTGATTTTCGTGAAAACCCTTACCGGGAAACCTATCTGGCTCGAGGTTGAACCCTCGGATACGATAGAAAATGTAAAGGCCAAGATCCAGGATAAGGAAGGAATTCCTCCTGATCAGCAGAGACTGGCCTTTGCTGGCAAATCGCTGGAAGATGGACGTACTTTGTCTGACTACAATATTCTAAAGGACTCTAAACATCATCCTCTGTTGAGACTTCGT	0.793692	0.747811	0.832159	0.0246298	P.W	P	W	CCT	TGG	CCT.TGG	NA
12	ATGTTGATTTTCGTGAAAACCCTTACCGGGAAAAAAATCGACCTCGAGGTTGAACCCTCGGATACGATAGAAAATGTAAAGGCCAAGATCCAGGATAAGGAAGGAATTCCTCCTGATCAGCAGAGACTGGCCTTTGCTGGCAAATCGCTGGAAGATGGACGTACTTTGTCTGACTACAATATTCTAAAGGACTCTAAACATCATCCTCTGTTGAGACTTCGT	0.792623	0.700682	0.860427	0.0476675	K.D	K	D	AAA	GAC	AAA.GAC	NA
311	ATGTTGATTTTCGTGAAAACCCTTACCGGGAAAGTCATCCTCCTCGAGGTTGAACCCTCGGATACGATAGAAAATGTAAAGGCCAAGATCCAGGATAAGGAAGGAATTCCTCCTGATCAGCAGAGACTGGCCTTTGCTGGCAAATCGCTGGAAGATGGACGTACTTTGTCTGACTACAATATTCTAAAGGACTCTAAACATCATCCTCTGTTGAGACTTCGT	0.792225	0.743494	0.870142	0.0393651	V.L	V	L	GTC	CTC	GTC.CTC	NA
280	ATGTTGATTTTCGTGAAAACCCTTACCGGGAAAGCAATCTTCCTCGAGGTTGAACCCTCGGATACGATAGAAAATGTAAAGGCCAAGATCCAGGATAAGGAAGGAATTCCTCCTGATCAGCAGAGACTGGCCTTTGCTGGCAAATCGCTGGAAGATGGACGTACTTTGTCTGACTACAATATTCTAAAGGACTCTAAACATCATCCTCTGTTGAGACTTCGT	0.792178	0.75697	0.858716	0.033288	A.F	A	F	GCA	TTC	GCA.TTC	NA
85	ATGTTGATTTTCGTGAAAACCCTTACCGGGAAAATAATCATACTCGAGGTTGAACCCTCGGATACGATAGAAAATGTAAAGGCCAAGATCCAGGATAAGGAAGGAATTCCTCCTGATCAGCAGAGACTGGCCTTTGCTGGCAAATCGCTGGAAGATGGACGTACTTTGTCTGACTACAATATTCTAAAGGACTCTAAACATCATCCTCTGTTGAGACTTCGT	0.791667	0.772859	0.807948	0.0102077	I.I	I	I	ATA	ATA	ATA.ATA	NA
240	ATGTTGATTTTCGTGAAAACCCTTACCGGGAAAGACATCTTCCTCGAGGTTGAACCCTCGGATACGATAGAAAATGTAAAGGCCAAGATCCAGGATAAGGAAGGAATTCCTCCTGATCAGCAGAGACTGGCCTTTGCTGGCAAATCGCTGGAAGATGGACGTACTTTGTCTGACTACAATATTCTAAAGGACTCTAAACATCATCCTCTGTTGAGACTTCGT	0.789404	0.668903	0.944827	0.0815437	D.F	D	F	GAC	TTC	GAC.TTC	NA
293	ATGTTGATTTTCGTGAAAACCCTTACCGGGAAAGGTATCGAGCTCGAGGTTGAACCCTCGGATACGATAGAAAATGTAAAGGCCAAGATCCAGGATAAGGAAGGAATTCCTCCTGATCAGCAGAGACTGGCCTTTGCTGGCAAATCGCTGGAAGATGGACGTACTTTGTCTGACTACAATATTCTAAAGGACTCTAAACATCATCCTCTGTTGAGACTTCGT	0.788804	0.651179	0.944396	0.0851199	G.E	G	E	GGT	GAG	GGT.GAG	NA
191	ATGTTGATTTTCGTGAAAACCCTTACCGGGAAACGGATCCTCCTCGAGGTTGAACCCTCGGATACGATAGAAAATGTAAAGGCCAAGATCCAGGATAAGGAAGGAATTCCTCCTGATCAGCAGAGACTGGCCTTTGCTGGCAAATCGCTGGAAGATGGACGTACTTTGTCTGACTACAATATTCTAAAGGACTCTAAACATCATCCTCTGTTGAGACTTCGT	0.787995	0.743124	0.816905	0.0227448	R.L	R	L	CGG	CTC	CGG.CTC	NA
29	ATGTTGATTTTCGTGAAAACCCTTACCGGGAAAAATATCCCTCTCGAGGTTGAACCCTCGGATACGATAGAAAATGTAAAGGCCAAGATCCAGGATAAGGAAGGAATTCCTCCTGATCAGCAGAGACTGGCCTTTGCTGGCAAATCGCTGGAAGATGGACGTACTTTGTCTGACTACAATATTCTAAAGGACTCTAAACATCATCCTCTGTTGAGACTTCGT	0.787884	0.7301	0.830795	0.0300045	N.P	N	P	AAT	CCT	AAT.CCT	NA
242	ATGTTGATTTTCGTGAAAACCCTTACCGGGAAAGAGATCAATCTCGAGGTTGAACCCTCGGATACGATAGAAAATGTAAAGGCCAAGATCCAGGATAAGGAAGGAATTCCTCCTGATCAGCAGAGACTGGCCTTTGCTGGCAAATCGCTGGAAGATGGACGTACTTTGTCTGACTACAATATTCTAAAGGACTCTAAACATCATCCTCTGTTGAGACTTCGT	0.785795	0.588169	0.887815	0.0988302	E.N	E	N	GAG	AAT	GAG.AAT	NA
259	ATGTTGATTTTCGTGAAAACCCTTACCGGGAAAGAGATCTGGCTCGAGGTTGAACCCTCGGATACGATAGAAAATGTAAAGGCCAAGATCCAGGATAAGGAAGGAATTCCTCCTGATCAGCAGAGACTGGCCTTTGCTGGCAAATCGCTGGAAGATGGACGTACTTTGTCTGACTACAATATTCTAAAGGACTCTAAACATCATCCTCTGTTGAGACTTCGT	0.784112	0.639848	0.892207	0.075061	E.W	E	W	GAG	TGG	GAG.TGG	NA
124	ATGTTGATTTTCGTGAAAACCCTTACCGGGAAACACATCAGCCTCGAGGTTGAACCCTCGGATACGATAGAAAATGTAAAGGCCAAGATCCAGGATAAGGAAGGAATTCCTCCTGATCAGCAGAGACTGGCCTTTGCTGGCAAATCGCTGGAAGATGGACGTACTTTGTCTGACTACAATATTCTAAAGGACTCTAAACATCATCCTCTGTTGAGACTTCGT	0.783639	0.76711	0.813976	0.015189	H.S	H	S	CAC	AGC	CAC.AGC	NA
215	ATGTTGATTTTCGTGAAAACCCTTACCGGGAAACTCATCGGTCTCGAGGTTGAACCCTCGGATACGATAGAAAATGTAAAGGCCAAGATCCAGGATAAGGAAGGAATTCCTCCTGATCAGCAGAGACTGGCCTTTGCTGGCAAATCGCTGGAAGATGGACGTACTTTGTCTGACTACAATATTCTAAAGGACTCTAAACATCATCCTCTGTTGAGACTTCGT	0.78354	0.713424	0.849217	0.0392627	L.G	L	G	CTC	GGT	CTC.GGT	NA
232	ATGTTGATTTTCGTGAAAACCCTTACCGGGAAAGACATCGACCTCGAGGTTGAACCCTCGGATACGATAGAAAATGTAAAGGCCAAGATCCAGGATAAGGAAGGAATTCCTCCTGATCAGCAGAGACTGGCCTTTGCTGGCAAATCGCTGGAAGATGGACGTACTTTGTCTGACTACAATATTCTAAAGGACTCTAAACATCATCCTCTGTTGAGACTTCGT	0.782206	0.755715	0.832083	0.0249545	D.D	D	D	GAC	GAC	GAC.GAC	NA
262	ATGTTGATTTTCGTGAAAACCCTTACCGGGAAAGCAATCAATCTCGAGGTTGAACCCTCGGATACGATAGAAAATGTAAAGGCCAAGATCCAGGATAAGGAAGGAATTCCTCCTGATCAGCAGAGACTGGCCTTTGCTGGCAAATCGCTGGAAGATGGACGTACTTTGTCTGACTACAATATTCTAAAGGACTCTAAACATCATCCTCTGTTGAGACTTCGT	0.780513	0.699247	0.851331	0.0442126	A.N	A	N	GCA	AAT	GCA.AAT	NA
121	ATGTTGATTTTCGTGAAAACCCTTACCGGGAAACACATCAAACTCGAGGTTGAACCCTCGGATACGATAGAAAATGTAAAGGCCAAGATCCAGGATAAGGAAGGAATTCCTCCTGATCAGCAGAGACTGGCCTTTGCTGGCAAATCGCTGGAAGATGGACGTACTTTGTCTGACTACAATATTCTAAAGGACTCTAAACATCATCCTCTGTTGAGACTTCGT	0.780152	0.606441	0.936083	0.0955738	H.K	H	K	CAC	AAA	CAC.AAA	NA
177	ATGTTGATTTTCGTGAAAACCCTTACCGGGAAACCTATCTATCTCGAGGTTGAACCCTCGGATACGATAGAAAATGTAAAGGCCAAGATCCAGGATAAGGAAGGAATTCCTCCTGATCAGCAGAGACTGGCCTTTGCTGGCAAATCGCTGGAAGATGGACGTACTTTGTCTGACTACAATATTCTAAAGGACTCTAAACATCATCCTCTGTTGAGACTTCGT	0.779354	0.74678	0.802771	0.0167995	P.Y	P	Y	CCT	TAT	CCT.TAT	NA
253	ATGTTGATTTTCGTGAAAACCCTTACCGGGAAAGAGATCGAGCTCGAGGTTGAACCCTCGGATACGATAGAAAATGTAAAGGCCAAGATCCAGGATAAGGAAGGAATTCCTCCTGATCAGCAGAGACTGGCCTTTGCTGGCAAATCGCTGGAAGATGGACGTACTTTGTCTGACTACAATATTCTAAAGGACTCTAAACATCATCCTCTGTTGAGACTTCGT	0.779281	0.696101	0.876709	0.0526215	E.E	E	E	GAG	GAG	GAG.GAG	NA
394	ATGTTGATTTTCGTGAAAACCCTTACCGGGAAATTCATCGCACTCGAGGTTGAACCCTCGGATACGATAGAAAATGTAAAGGCCAAGATCCAGGATAAGGAAGGAATTCCTCCTGATCAGCAGAGACTGGCCTTTGCTGGCAAATCGCTGGAAGATGGACGTACTTTGTCTGACTACAATATTCTAAAGGACTCTAAACATCATCCTCTGTTGAGACTTCGT	0.779126	0.682924	0.831798	0.0481734	F.A	F	A	TTC	GCA	TTC.GCA	NA
1	ATGTTGATTTTCGTGAAAACCCTTACCGGGAAAAAAATCAAACTCGAGGTTGAACCCTCGGATACGATAGAAAATGTAAAGGCCAAGATCCAGGATAAGGAAGGAATTCCTCCTGATCAGCAGAGACTGGCCTTTGCTGGCAAATCGCTGGAAGATGGACGTACTTTGTCTGACTACAATATTCTAAAGGACTCTAAACATCATCCTCTGTTGAGACTTCGT	0.77804	0.620937	1.01909	0.122363	K.K	K	K	AAA	AAA	AAA.AAA	NA
292	ATGTTGATTTTCGTGAAAACCCTTACCGGGAAAGGTATCGACCTCGAGGTTGAACCCTCGGATACGATAGAAAATGTAAAGGCCAAGATCCAGGATAAGGAAGGAATTCCTCCTGATCAGCAGAGACTGGCCTTTGCTGGCAAATCGCTGGAAGATGGACGTACTTTGTCTGACTACAATATTCTAAAGGACTCTAAACATCATCCTCTGTTGAGACTTCGT	0.777823	0.752238	0.819852	0.0211793	G.D	G	D	GGT	GAC	GGT.GAC	NA
128	ATGTTGATTTTCGTGAAAACCCTTACCGGGAAACACATCCAGCTCGAGGTTGAACCCTCGGATACGATAGAAAATGTAAAGGCCAAGATCCAGGATAAGGAAGGAATTCCTCCTGATCAGCAGAGACTGGCCTTTGCTGGCAAATCGCTGGAAGATGGACGTACTTTGTCTGACTACAATATTCTAAAGGACTCTAAACATCATCCTCTGTTGAGACTTCGT	0.77698	0.74662	0.826672	0.0250491	H.Q	H	Q	CAC	CAG	CAC.CAG	NA
316	ATGTTGATTTTCGTGAAAACCCTTACCGGGAAAGTCATCGTCCTCGAGGTTGAACCCTCGGATACGATAGAAAATGTAAAGGCCAAGATCCAGGATAAGGAAGGAATTCCTCCTGATCAGCAGAGACTGGCCTTTGCTGGCAAATCGCTGGAAGATGGACGTACTTTGTCTGACTACAATATTCTAAAGGACTCTAAACATCATCCTCTGTTGAGACTTCGT	0.776696	0.725361	0.843374	0.0349204	V.V	V	V	GTC	GTC	GTC.GTC	NA
72	ATGTTGATTTTCGTGAAAACCCTTACCGGGAAAAGCATCGACCTCGAGGTTGAACCCTCGGATACGATAGAAAATGTAAAGGCCAAGATCCAGGATAAGGAAGGAATTCCTCCTGATCAGCAGAGACTGGCCTTTGCTGGCAAATCGCTGGAAGATGGACGTACTTTGTCTGACTACAATATTCTAAAGGACTCTAAACATCATCCTCTGTTGAGACTTCGT	0.776429	0.683929	0.884939	0.0585762	S.D	S	D	AGC	GAC	AGC.GAC	NA
14	ATGTTGATTTTCGTGAAAACCCTTACCGGGAAAAAAATCGCACTCGAGGTTGAACCCTCGGATACGATAGAAAATGTAAAGGCCAAGATCCAGGATAAGGAAGGAATTCCTCCTGATCAGCAGAGACTGGCCTTTGCTGGCAAATCGCTGGAAGATGGACGTACTTTGTCTGACTACAATATTCTAAAGGACTCTAAACATCATCCTCTGTTGAGACTTCGT	0.776073	0.719914	0.819713	0.0294817	K.A	K	A	AAA	GCA	AAA.GCA	NA
80	ATGTTGATTTTCGTGAAAACCCTTACCGGGAAAAGCATCTTCCTCGAGGTTGAACCCTCGGATACGATAGAAAATGTAAAGGCCAAGATCCAGGATAAGGAAGGAATTCCTCCTGATCAGCAGAGACTGGCCTTTGCTGGCAAATCGCTGGAAGATGGACGTACTTTGTCTGACTACAATATTCTAAAGGACTCTAAACATCATCCTCTGTTGAGACTTCGT	0.775507	0.608952	0.91075	0.088517	S.F	S	F	AGC	TTC	AGC.TTC	NA
74	ATGTTGATTTTCGTGAAAACCCTTACCGGGAAAAGCATCGCACTCGAGGTTGAACCCTCGGATACGATAGAAAATGTAAAGGCCAAGATCCAGGATAAGGAAGGAATTCCTCCTGATCAGCAGAGACTGGCCTTTGCTGGCAAATCGCTGGAAGATGGACGTACTTTGTCTGACTACAATATTCTAAAGGACTCTAAACATCATCCTCTGTTGAGACTTCGT	0.775003	0.746226	0.813793	0.020137	S.A	S	A	AGC	GCA	AGC.GCA	NA
181	ATGTTGATTTTCGTGAAAACCCTTACCGGGAAACGGATCAAACTCGAGGTTGAACCCTCGGATACGATAGAAAATGTAAAGGCCAAGATCCAGGATAAGGAAGGAATTCCTCCTGATCAGCAGAGACTGGCCTTTGCTGGCAAATCGCTGGAAGATGGACGTACTTTGTCTGACTACAATATTCTAAAGGACTCTAAACATCATCCTCTGTTGAGACTTCGT	0.773721	0.667356	0.869476	0.0585877	R.K	R	K	CGG	AAA	CGG.AAA	NA
30	ATGTTGATTTTCGTGAAAACCCTTACCGGGAAAAATATCCGGCTCGAGGTTGAACCCTCGGATACGATAGAAAATGTAAAGGCCAAGATCCAGGATAAGGAAGGAATTCCTCCTGATCAGCAGAGACTGGCCTTTGCTGGCAAATCGCTGGAAGATGGACGTACTTTGTCTGACTACAATATTCTAAAGGACTCTAAACATCATCCTCTGTTGAGACTTCGT	0.771481	0.693473	0.917563	0.0730969	N.R	N	R	AAT	CGG	AAT.CGG	NA
156	ATGTTGATTTTCGTGAAAACCCTTACCGGGAAACAGATCGTCCTCGAGGTTGAACCCTCGGATACGATAGAAAATGTAAAGGCCAAGATCCAGGATAAGGAAGGAATTCCTCCTGATCAGCAGAGACTGGCCTTTGCTGGCAAATCGCTGGAAGATGGACGTACTTTGTCTGACTACAATATTCTAAAGGACTCTAAACATCATCCTCTGTTGAGACTTCGT	0.771182	0.62558	0.882612	0.0761407	Q.V	Q	V	CAG	GTC	CAG.GTC	NA
249	ATGTTGATTTTCGTGAAAACCCTTACCGGGAAAGAGATCCCTCTCGAGGTTGAACCCTCGGATACGATAGAAAATGTAAAGGCCAAGATCCAGGATAAGGAAGGAATTCCTCCTGATCAGCAGAGACTGGCCTTTGCTGGCAAATCGCTGGAAGATGGACGTACTTTGTCTGACTACAATATTCTAAAGGACTCTAAACATCATCCTCTGTTGAGACTTCGT	0.765948	0.724481	0.828393	0.0317776	E.P	E	P	GAG	CCT	GAG.CCT	NA
175	ATGTTGATTTTCGTGAAAACCCTTACCGGGAAACCTATCGGTCTCGAGGTTGAACCCTCGGATACGATAGAAAATGTAAAGGCCAAGATCCAGGATAAGGAAGGAATTCCTCCTGATCAGCAGAGACTGGCCTTTGCTGGCAAATCGCTGGAAGATGGACGTACTTTGTCTGACTACAATATTCTAAAGGACTCTAAACATCATCCTCTGTTGAGACTTCGT	0.764388	0.735519	0.780898	0.0144841	P.G	P	G	CCT	GGT	CCT.GGT	NA
165	ATGTTGATTTTCGTGAAAACCCTTACCGGGAAACCTATCATACTCGAGGTTGAACCCTCGGATACGATAGAAAATGTAAAGGCCAAGATCCAGGATAAGGAAGGAATTCCTCCTGATCAGCAGAGACTGGCCTTTGCTGGCAAATCGCTGGAAGATGGACGTACTTTGTCTGACTACAATATTCTAAAGGACTCTAAACATCATCCTCTGTTGAGACTTCGT	0.763645	0.646809	0.90739	0.0764171	P.I	P	I	CCT	ATA	CCT.ATA	NA
263	ATGTTGATTTTCGTGAAAACCCTTACCGGGAAAGCAATCACCCTCGAGGTTGAACCCTCGGATACGATAGAAAATGTAAAGGCCAAGATCCAGGATAAGGAAGGAATTCCTCCTGATCAGCAGAGACTGGCCTTTGCTGGCAAATCGCTGGAAGATGGACGTACTTTGTCTGACTACAATATTCTAAAGGACTCTAAACATCATCCTCTGTTGAGACTTCGT	0.763169	0.732343	0.820032	0.0284652	A.T	A	T	GCA	ACC	GCA.ACC	NA
236	ATGTTGATTTTCGTGAAAACCCTTACCGGGAAAGACATCGTCCTCGAGGTTGAACCCTCGGATACGATAGAAAATGTAAAGGCCAAGATCCAGGATAAGGAAGGAATTCCTCCTGATCAGCAGAGACTGGCCTTTGCTGGCAAATCGCTGGAAGATGGACGTACTTTGTCTGACTACAATATTCTAAAGGACTCTAAACATCATCCTCTGTTGAGACTTCGT	0.763042	0.732787	0.785801	0.0157562	D.V	D	V	GAC	GTC	GAC.GTC	NA
11	ATGTTGATTTTCGTGAAAACCCTTACCGGGAAAAAAATCCTCCTCGAGGTTGAACCCTCGGATACGATAGAAAATGTAAAGGCCAAGATCCAGGATAAGGAAGGAATTCCTCCTGATCAGCAGAGACTGGCCTTTGCTGGCAAATCGCTGGAAGATGGACGTACTTTGTCTGACTACAATATTCTAAAGGACTCTAAACATCATCCTCTGTTGAGACTTCGT	0.761972	0.655474	0.87475	0.0633774	K.L	K	L	AAA	CTC	AAA.CTC	NA
314	ATGTTGATTTTCGTGAAAACCCTTACCGGGAAAGTCATCGCACTCGAGGTTGAACCCTCGGATACGATAGAAAATGTAAAGGCCAAGATCCAGGATAAGGAAGGAATTCCTCCTGATCAGCAGAGACTGGCCTTTGCTGGCAAATCGCTGGAAGATGGACGTACTTTGTCTGACTACAATATTCTAAAGGACTCTAAACATCATCCTCTGTTGAGACTTCGT	0.761556	0.696419	0.86092	0.0504769	V.A	V	A	GTC	GCA	GTC.GCA	NA
2	ATGTTGATTTTCGTGAAAACCCTTACCGGGAAAAAAATCAATCTCGAGGTTGAACCCTCGGATACGATAGAAAATGTAAAGGCCAAGATCCAGGATAAGGAAGGAATTCCTCCTGATCAGCAGAGACTGGCCTTTGCTGGCAAATCGCTGGAAGATGGACGTACTTTGTCTGACTACAATATTCTAAAGGACTCTAAACATCATCCTCTGTTGAGACTTCGT	0.760866	0.588121	0.94869	0.10436	K.N	K	N	AAA	AAT	AAA.AAT	NA
20	ATGTTGATTTTCGTGAAAACCCTTACCGGGAAAAAAATCTTCCTCGAGGTTGAACCCTCGGATACGATAGAAAATGTAAAGGCCAAGATCCAGGATAAGGAAGGAATTCCTCCTGATCAGCAGAGACTGGCCTTTGCTGGCAAATCGCTGGAAGATGGACGTACTTTGTCTGACTACAATATTCTAAAGGACTCTAAACATCATCCTCTGTTGAGACTTCGT	0.760371	0.707863	0.794825	0.0266773	K.F	K	F	AAA	TTC	AAA.TTC	NA
301	ATGTTGATTTTCGTGAAAACCCTTACCGGGAAAGTCATCAAACTCGAGGTTGAACCCTCGGATACGATAGAAAATGTAAAGGCCAAGATCCAGGATAAGGAAGGAATTCCTCCTGATCAGCAGAGACTGGCCTTTGCTGGCAAATCGCTGGAAGATGGACGTACTTTGTCTGACTACAATATTCTAAAGGACTCTAAACATCATCCTCTGTTGAGACTTCGT	0.759805	0.702812	0.825582	0.0357117	V.K	V	K	GTC	AAA	GTC.AAA	NA
139	ATGTTGATTTTCGTGAAAACCCTTACCGGGAAACACATCTGGCTCGAGGTTGAACCCTCGGATACGATAGAAAATGTAAAGGCCAAGATCCAGGATAAGGAAGGAATTCCTCCTGATCAGCAGAGACTGGCCTTTGCTGGCAAATCGCTGGAAGATGGACGTACTTTGTCTGACTACAATATTCTAAAGGACTCTAAACATCATCCTCTGTTGAGACTTCGT	0.757543	0.713303	0.787481	0.022576	H.W	H	W	CAC	TGG	CAC.TGG	NA
373	ATGTTGATTTTCGTGAAAACCCTTACCGGGAAATGGATCGAGCTCGAGGTTGAACCCTCGGATACGATAGAAAATGTAAAGGCCAAGATCCAGGATAAGGAAGGAATTCCTCCTGATCAGCAGAGACTGGCCTTTGCTGGCAAATCGCTGGAAGATGGACGTACTTTGTCTGACTACAATATTCTAAAGGACTCTAAACATCATCCTCTGTTGAGACTTCGT	0.756749	0.635988	0.82073	0.0604161	W.E	W	E	TGG	GAG	TGG.GAG	NA
275	ATGTTGATTTTCGTGAAAACCCTTACCGGGAAAGCAATCGGTCTCGAGGTTGAACCCTCGGATACGATAGAAAATGTAAAGGCCAAGATCCAGGATAAGGAAGGAATTCCTCCTGATCAGCAGAGACTGGCCTTTGCTGGCAAATCGCTGGAAGATGGACGTACTTTGTCTGACTACAATATTCTAAAGGACTCTAAACATCATCCTCTGTTGAGACTTCGT	0.756079	0.687234	0.874481	0.0594626	A.G	A	G	GCA	GGT	GCA.GGT	NA
183	ATGTTGATTTTCGTGAAAACCCTTACCGGGAAACGGATCACCCTCGAGGTTGAACCCTCGGATACGATAGAAAATGTAAAGGCCAAGATCCAGGATAAGGAAGGAATTCCTCCTGATCAGCAGAGACTGGCCTTTGCTGGCAAATCGCTGGAAGATGGACGTACTTTGTCTGACTACAATATTCTAAAGGACTCTAAACATCATCCTCTGTTGAGACTTCGT	0.756052	0.640322	0.832915	0.0588954	R.T	R	T	CGG	ACC	CGG.ACC	NA
180	ATGTTGATTTTCGTGAAAACCCTTACCGGGAAACCTATCTTCCTCGAGGTTGAACCCTCGGATACGATAGAAAATGTAAAGGCCAAGATCCAGGATAAGGAAGGAATTCCTCCTGATCAGCAGAGACTGGCCTTTGCTGGCAAATCGCTGGAAGATGGACGTACTTTGTCTGACTACAATATTCTAAAGGACTCTAAACATCATCCTCTGTTGAGACTTCGT	0.753459	0.64863	0.814486	0.0526498	P.F	P	F	CCT	TTC	CCT.TTC	NA
277	ATGTTGATTTTCGTGAAAACCCTTACCGGGAAAGCAATCTATCTCGAGGTTGAACCCTCGGATACGATAGAAAATGTAAAGGCCAAGATCCAGGATAAGGAAGGAATTCCTCCTGATCAGCAGAGACTGGCCTTTGCTGGCAAATCGCTGGAAGATGGACGTACTTTGTCTGACTACAATATTCTAAAGGACTCTAAACATCATCCTCTGTTGAGACTTCGT	0.751783	0.571387	0.867892	0.0914303	A.Y	A	Y	GCA	TAT	GCA.TAT	NA
250	ATGTTGATTTTCGTGAAAACCCTTACCGGGAAAGAGATCCGGCTCGAGGTTGAACCCTCGGATACGATAGAAAATGTAAAGGCCAAGATCCAGGATAAGGAAGGAATTCCTCCTGATCAGCAGAGACTGGCCTTTGCTGGCAAATCGCTGGAAGATGGACGTACTTTGTCTGACTACAATATTCTAAAGGACTCTAAACATCATCCTCTGTTGAGACTTCGT	0.749869	0.588391	0.844292	0.0811247	E.R	E	R	GAG	CGG	GAG.CGG	NA
284	ATGTTGATTTTCGTGAAAACCCTTACCGGGAAAGGTATCAGCCTCGAGGTTGAACCCTCGGATACGATAGAAAATGTAAAGGCCAAGATCCAGGATAAGGAAGGAATTCCTCCTGATCAGCAGAGACTGGCCTTTGCTGGCAAATCGCTGGAAGATGGACGTACTTTGTCTGACTACAATATTCTAAAGGACTCTAAACATCATCCTCTGTTGAGACTTCGT	0.749776	0.647738	0.801936	0.0510234	G.S	G	S	GGT	AGC	GGT.AGC	NA
193	ATGTTGATTTTCGTGAAAACCCTTACCGGGAAACGGATCGAGCTCGAGGTTGAACCCTCGGATACGATAGAAAATGTAAAGGCCAAGATCCAGGATAAGGAAGGAATTCCTCCTGATCAGCAGAGACTGGCCTTTGCTGGCAAATCGCTGGAAGATGGACGTACTTTGTCTGACTACAATATTCTAAAGGACTCTAAACATCATCCTCTGTTGAGACTTCGT	0.749679	0.690504	0.831037	0.0420569	R.E	R	E	CGG	GAG	CGG.GAG	NA
167	ATGTTGATTTTCGTGAAAACCCTTACCGGGAAACCTATCCACCTCGAGGTTGAACCCTCGGATACGATAGAAAATGTAAAGGCCAAGATCCAGGATAAGGAAGGAATTCCTCCTGATCAGCAGAGACTGGCCTTTGCTGGCAAATCGCTGGAAGATGGACGTACTTTGTCTGACTACAATATTCTAAAGGACTCTAAACATCATCCTCTGTTGAGACTTCGT	0.74905	0.646658	0.83887	0.0558418	P.H	P	H	CCT	CAC	CCT.CAC	NA
200	ATGTTGATTTTCGTGAAAACCCTTACCGGGAAACGGATCTTCCTCGAGGTTGAACCCTCGGATACGATAGAAAATGTAAAGGCCAAGATCCAGGATAAGGAAGGAATTCCTCCTGATCAGCAGAGACTGGCCTTTGCTGGCAAATCGCTGGAAGATGGACGTACTTTGTCTGACTACAATATTCTAAAGGACTCTAAACATCATCCTCTGTTGAGACTTCGT	0.748692	0.700707	0.835321	0.0433987	R.F	R	F	CGG	TTC	CGG.TTC	NA
197	ATGTTGATTTTCGTGAAAACCCTTACCGGGAAACGGATCTATCTCGAGGTTGAACCCTCGGATACGATAGAAAATGTAAAGGCCAAGATCCAGGATAAGGAAGGAATTCCTCCTGATCAGCAGAGACTGGCCTTTGCTGGCAAATCGCTGGAAGATGGACGTACTTTGTCTGACTACAATATTCTAAAGGACTCTAAACATCATCCTCTGTTGAGACTTCGT	0.748665	0.716029	0.805748	0.0286392	R.Y	R	Y	CGG	TAT	CGG.TAT	NA
162	ATGTTGATTTTCGTGAAAACCCTTACCGGGAAACCTATCAATCTCGAGGTTGAACCCTCGGATACGATAGAAAATGTAAAGGCCAAGATCCAGGATAAGGAAGGAATTCCTCCTGATCAGCAGAGACTGGCCTTTGCTGGCAAATCGCTGGAAGATGGACGTACTTTGTCTGACTACAATATTCTAAAGGACTCTAAACATCATCCTCTGTTGAGACTTCGT	0.748587	0.643309	0.830088	0.0552134	P.N	P	N	CCT	AAT	CCT.AAT	NA
176	ATGTTGATTTTCGTGAAAACCCTTACCGGGAAACCTATCGTCCTCGAGGTTGAACCCTCGGATACGATAGAAAATGTAAAGGCCAAGATCCAGGATAAGGAAGGAATTCCTCCTGATCAGCAGAGACTGGCCTTTGCTGGCAAATCGCTGGAAGATGGACGTACTTTGTCTGACTACAATATTCTAAAGGACTCTAAACATCATCCTCTGTTGAGACTTCGT	0.748563	0.653176	0.91123	0.0817373	P.V	P	V	CCT	GTC	CCT.GTC	NA
210	ATGTTGATTTTCGTGAAAACCCTTACCGGGAAACTCATCCGGCTCGAGGTTGAACCCTCGGATACGATAGAAAATGTAAAGGCCAAGATCCAGGATAAGGAAGGAATTCCTCCTGATCAGCAGAGACTGGCCTTTGCTGGCAAATCGCTGGAAGATGGACGTACTTTGTCTGACTACAATATTCTAAAGGACTCTAAACATCATCCTCTGTTGAGACTTCGT	0.745675	0.640536	0.8422	0.0583748	L.R	L	R	CTC	CGG	CTC.CGG	NA
265	ATGTTGATTTTCGTGAAAACCCTTACCGGGAAAGCAATCATACTCGAGGTTGAACCCTCGGATACGATAGAAAATGTAAAGGCCAAGATCCAGGATAAGGAAGGAATTCCTCCTGATCAGCAGAGACTGGCCTTTGCTGGCAAATCGCTGGAAGATGGACGTACTTTGTCTGACTACAATATTCTAAAGGACTCTAAACATCATCCTCTGTTGAGACTTCGT	0.745533	0.560643	0.878413	0.0953471	A.I	A	I	GCA	ATA	GCA.ATA	NA
40	ATGTTGATTTTCGTGAAAACCCTTACCGGGAAAAATATCTTCCTCGAGGTTGAACCCTCGGATACGATAGAAAATGTAAAGGCCAAGATCCAGGATAAGGAAGGAATTCCTCCTGATCAGCAGAGACTGGCCTTTGCTGGCAAATCGCTGGAAGATGGACGTACTTTGTCTGACTACAATATTCTAAAGGACTCTAAACATCATCCTCTGTTGAGACTTCGT	0.744953	0.622447	0.96	0.107871	N.F	N	F	AAT	TTC	AAT.TTC	NA
288	ATGTTGATTTTCGTGAAAACCCTTACCGGGAAAGGTATCCAGCTCGAGGTTGAACCCTCGGATACGATAGAAAATGTAAAGGCCAAGATCCAGGATAAGGAAGGAATTCCTCCTGATCAGCAGAGACTGGCCTTTGCTGGCAAATCGCTGGAAGATGGACGTACTTTGTCTGACTACAATATTCTAAAGGACTCTAAACATCATCCTCTGTTGAGACTTCGT	0.744026	0.610942	0.853784	0.0710662	G.Q	G	Q	GGT	CAG	GGT.CAG	NA
260	ATGTTGATTTTCGTGAAAACCCTTACCGGGAAAGAGATCTTCCTCGAGGTTGAACCCTCGGATACGATAGAAAATGTAAAGGCCAAGATCCAGGATAAGGAAGGAATTCCTCCTGATCAGCAGAGACTGGCCTTTGCTGGCAAATCGCTGGAAGATGGACGTACTTTGTCTGACTACAATATTCTAAAGGACTCTAAACATCATCCTCTGTTGAGACTTCGT	0.742327	0.655103	0.855473	0.0592761	E.F	E	F	GAG	TTC	GAG.TTC	NA
194	ATGTTGATTTTCGTGAAAACCCTTACCGGGAAACGGATCGCACTCGAGGTTGAACCCTCGGATACGATAGAAAATGTAAAGGCCAAGATCCAGGATAAGGAAGGAATTCCTCCTGATCAGCAGAGACTGGCCTTTGCTGGCAAATCGCTGGAAGATGGACGTACTTTGTCTGACTACAATATTCTAAAGGACTCTAAACATCATCCTCTGTTGAGACTTCGT	0.741481	0.652507	0.836827	0.0533039	R.A	R	A	CGG	GCA	CGG.GCA	NA
376	ATGTTGATTTTCGTGAAAACCCTTACCGGGAAATGGATCGTCCTCGAGGTTGAACCCTCGGATACGATAGAAAATGTAAAGGCCAAGATCCAGGATAAGGAAGGAATTCCTCCTGATCAGCAGAGACTGGCCTTTGCTGGCAAATCGCTGGAAGATGGACGTACTTTGTCTGACTACAATATTCTAAAGGACTCTAAACATCATCCTCTGTTGAGACTTCGT	0.741263	0.515846	0.898522	0.115606	W.V	W	V	TGG	GTC	TGG.GTC	NA
296	ATGTTGATTTTCGTGAAAACCCTTACCGGGAAAGGTATCGTCCTCGAGGTTGAACCCTCGGATACGATAGAAAATGTAAAGGCCAAGATCCAGGATAAGGAAGGAATTCCTCCTGATCAGCAGAGACTGGCCTTTGCTGGCAAATCGCTGGAAGATGGACGTACTTTGTCTGACTACAATATTCTAAAGGACTCTAAACATCATCCTCTGTTGAGACTTCGT	0.740767	0.724091	0.753245	0.00867366	G.V	G	V	GGT	GTC	GGT.GTC	NA
264	ATGTTGATTTTCGTGAAAACCCTTACCGGGAAAGCAATCAGCCTCGAGGTTGAACCCTCGGATACGATAGAAAATGTAAAGGCCAAGATCCAGGATAAGGAAGGAATTCCTCCTGATCAGCAGAGACTGGCCTTTGCTGGCAAATCGCTGGAAGATGGACGTACTTTGTCTGACTACAATATTCTAAAGGACTCTAAACATCATCCTCTGTTGAGACTTCGT	0.739836	0.624747	0.947195	0.103889	A.S	A	S	GCA	AGC	GCA.AGC	NA
187	ATGTTGATTTTCGTGAAAACCCTTACCGGGAAACGGATCCACCTCGAGGTTGAACCCTCGGATACGATAGAAAATGTAAAGGCCAAGATCCAGGATAAGGAAGGAATTCCTCCTGATCAGCAGAGACTGGCCTTTGCTGGCAAATCGCTGGAAGATGGACGTACTTTGTCTGACTACAATATTCTAAAGGACTCTAAACATCATCCTCTGTTGAGACTTCGT	0.739687	0.539663	0.883719	0.103191	R.H	R	H	CGG	CAC	CGG.CAC	NA
36	ATGTTGATTTTCGTGAAAACCCTTACCGGGAAAAATATCGTCCTCGAGGTTGAACCCTCGGATACGATAGAAAATGTAAAGGCCAAGATCCAGGATAAGGAAGGAATTCCTCCTGATCAGCAGAGACTGGCCTTTGCTGGCAAATCGCTGGAAGATGGACGTACTTTGTCTGACTACAATATTCTAAAGGACTCTAAACATCATCCTCTGTTGAGACTTCGT	0.736594	0.700869	0.801195	0.0323613	N.V	N	V	AAT	GTC	AAT.GTC	NA
154	ATGTTGATTTTCGTGAAAACCCTTACCGGGAAACAGATCGCACTCGAGGTTGAACCCTCGGATACGATAGAAAATGTAAAGGCCAAGATCCAGGATAAGGAAGGAATTCCTCCTGATCAGCAGAGACTGGCCTTTGCTGGCAAATCGCTGGAAGATGGACGTACTTTGTCTGACTACAATATTCTAAAGGACTCTAAACATCATCCTCTGTTGAGACTTCGT	0.736403	0.70363	0.76819	0.0186435	Q.A	Q	A	CAG	GCA	CAG.GCA	NA
310	ATGTTGATTTTCGTGAAAACCCTTACCGGGAAAGTCATCCGGCTCGAGGTTGAACCCTCGGATACGATAGAAAATGTAAAGGCCAAGATCCAGGATAAGGAAGGAATTCCTCCTGATCAGCAGAGACTGGCCTTTGCTGGCAAATCGCTGGAAGATGGACGTACTTTGTCTGACTACAATATTCTAAAGGACTCTAAACATCATCCTCTGTTGAGACTTCGT	0.736256	0.599193	0.822965	0.0693304	V.R	V	R	GTC	CGG	GTC.CGG	NA
229	ATGTTGATTTTCGTGAAAACCCTTACCGGGAAAGACATCCCTCTCGAGGTTGAACCCTCGGATACGATAGAAAATGTAAAGGCCAAGATCCAGGATAAGGAAGGAATTCCTCCTGATCAGCAGAGACTGGCCTTTGCTGGCAAATCGCTGGAAGATGGACGTACTTTGTCTGACTACAATATTCTAAAGGACTCTAAACATCATCCTCTGTTGAGACTTCGT	0.734643	0.687757	0.763371	0.0236404	D.P	D	P	GAC	CCT	GAC.CCT	NA
400	ATGTTGATTTTCGTGAAAACCCTTACCGGGAAATTCATCTTCCTCGAGGTTGAACCCTCGGATACGATAGAAAATGTAAAGGCCAAGATCCAGGATAAGGAAGGAATTCCTCCTGATCAGCAGAGACTGGCCTTTGCTGGCAAATCGCTGGAAGATGGACGTACTTTGTCTGACTACAATATTCTAAAGGACTCTAAACATCATCCTCTGTTGAGACTTCGT	0.733731	0.716694	0.763321	0.0148514	F.F	F	F	TTC	TTC	TTC.TTC	NA
270	ATGTTGATTTTCGTGAAAACCCTTACCGGGAAAGCAATCCGGCTCGAGGTTGAACCCTCGGATACGATAGAAAATGTAAAGGCCAAGATCCAGGATAAGGAAGGAATTCCTCCTGATCAGCAGAGACTGGCCTTTGCTGGCAAATCGCTGGAAGATGGACGTACTTTGTCTGACTACAATATTCTAAAGGACTCTAAACATCATCCTCTGTTGAGACTTCGT	0.733308	0.560433	1.06649	0.166633	A.R	A	R	GCA	CGG	GCA.CGG	NA
267	ATGTTGATTTTCGTGAAAACCCTTACCGGGAAAGCAATCCACCTCGAGGTTGAACCCTCGGATACGATAGAAAATGTAAAGGCCAAGATCCAGGATAAGGAAGGAATTCCTCCTGATCAGCAGAGACTGGCCTTTGCTGGCAAATCGCTGGAAGATGGACGTACTTTGTCTGACTACAATATTCTAAAGGACTCTAAACATCATCCTCTGTTGAGACTTCGT	0.732869	0.633265	0.905821	0.0868077	A.H	A	H	GCA	CAC	GCA.CAC	NA
195	ATGTTGATTTTCGTGAAAACCCTTACCGGGAAACGGATCGGTCTCGAGGTTGAACCCTCGGATACGATAGAAAATGTAAAGGCCAAGATCCAGGATAAGGAAGGAATTCCTCCTGATCAGCAGAGACTGGCCTTTGCTGGCAAATCGCTGGAAGATGGACGTACTTTGTCTGACTACAATATTCTAAAGGACTCTAAACATCATCCTCTGTTGAGACTTCGT	0.73041	0.555363	0.829474	0.0877767	R.G	R	G	CGG	GGT	CGG.GGT	NA
261	ATGTTGATTTTCGTGAAAACCCTTACCGGGAAAGCAATCAAACTCGAGGTTGAACCCTCGGATACGATAGAAAATGTAAAGGCCAAGATCCAGGATAAGGAAGGAATTCCTCCTGATCAGCAGAGACTGGCCTTTGCTGGCAAATCGCTGGAAGATGGACGTACTTTGTCTGACTACAATATTCTAAAGGACTCTAAACATCATCCTCTGTTGAGACTTCGT	0.729811	0.605429	0.838471	0.0677313	A.K	A	K	GCA	AAA	GCA.AAA	NA
15	ATGTTGATTTTCGTGAAAACCCTTACCGGGAAAAAAATCGGTCTCGAGGTTGAACCCTCGGATACGATAGAAAATGTAAAGGCCAAGATCCAGGATAAGGAAGGAATTCCTCCTGATCAGCAGAGACTGGCCTTTGCTGGCAAATCGCTGGAAGATGGACGTACTTTGTCTGACTACAATATTCTAAAGGACTCTAAACATCATCCTCTGTTGAGACTTCGT	0.727513	0.562907	0.853182	0.0860271	K.G	K	G	AAA	GGT	AAA.GGT	NA
144	ATGTTGATTTTCGTGAAAACCCTTACCGGGAAACAGATCAGCCTCGAGGTTGAACCCTCGGATACGATAGAAAATGTAAAGGCCAAGATCCAGGATAAGGAAGGAATTCCTCCTGATCAGCAGAGACTGGCCTTTGCTGGCAAATCGCTGGAAGATGGACGTACTTTGTCTGACTACAATATTCTAAAGGACTCTAAACATCATCCTCTGTTGAGACTTCGT	0.725619	0.675178	0.81788	0.0461975	Q.S	Q	S	CAG	AGC	CAG.AGC	NA
170	ATGTTGATTTTCGTGAAAACCCTTACCGGGAAACCTATCCGGCTCGAGGTTGAACCCTCGGATACGATAGAAAATGTAAAGGCCAAGATCCAGGATAAGGAAGGAATTCCTCCTGATCAGCAGAGACTGGCCTTTGCTGGCAAATCGCTGGAAGATGGACGTACTTTGTCTGACTACAATATTCTAAAGGACTCTAAACATCATCCTCTGTTGAGACTTCGT	0.725605	0.634696	0.790929	0.0468796	P.R	P	R	CCT	CGG	CCT.CGG	NA
201	ATGTTGATTTTCGTGAAAACCCTTACCGGGAAACTCATCAAACTCGAGGTTGAACCCTCGGATACGATAGAAAATGTAAAGGCCAAGATCCAGGATAAGGAAGGAATTCCTCCTGATCAGCAGAGACTGGCCTTTGCTGGCAAATCGCTGGAAGATGGACGTACTTTGTCTGACTACAATATTCTAAAGGACTCTAAACATCATCCTCTGTTGAGACTTCGT	0.724824	0.640195	0.799075	0.0461574	L.K	L	K	CTC	AAA	CTC.AAA	NA
71	ATGTTGATTTTCGTGAAAACCCTTACCGGGAAAAGCATCCTCCTCGAGGTTGAACCCTCGGATACGATAGAAAATGTAAAGGCCAAGATCCAGGATAAGGAAGGAATTCCTCCTGATCAGCAGAGACTGGCCTTTGCTGGCAAATCGCTGGAAGATGGACGTACTTTGTCTGACTACAATATTCTAAAGGACTCTAAACATCATCCTCTGTTGAGACTTCGT	0.724359	0.637958	0.832877	0.0573447	S.L	S	L	AGC	CTC	AGC.CTC	NA
290	ATGTTGATTTTCGTGAAAACCCTTACCGGGAAAGGTATCCGGCTCGAGGTTGAACCCTCGGATACGATAGAAAATGTAAAGGCCAAGATCCAGGATAAGGAAGGAATTCCTCCTGATCAGCAGAGACTGGCCTTTGCTGGCAAATCGCTGGAAGATGGACGTACTTTGTCTGACTACAATATTCTAAAGGACTCTAAACATCATCCTCTGTTGAGACTTCGT	0.724105	0.561684	0.84224	0.083962	G.R	G	R	GGT	CGG	GGT.CGG	NA
188	ATGTTGATTTTCGTGAAAACCCTTACCGGGAAACGGATCCAGCTCGAGGTTGAACCCTCGGATACGATAGAAAATGTAAAGGCCAAGATCCAGGATAAGGAAGGAATTCCTCCTGATCAGCAGAGACTGGCCTTTGCTGGCAAATCGCTGGAAGATGGACGTACTTTGTCTGACTACAATATTCTAAAGGACTCTAAACATCATCCTCTGTTGAGACTTCGT	0.722353	0.662953	0.806794	0.0433697	R.Q	R	Q	CGG	CAG	CGG.CAG	NA
281	ATGTTGATTTTCGTGAAAACCCTTACCGGGAAAGGTATCAAACTCGAGGTTGAACCCTCGGATACGATAGAAAATGTAAAGGCCAAGATCCAGGATAAGGAAGGAATTCCTCCTGATCAGCAGAGACTGGCCTTTGCTGGCAAATCGCTGGAAGATGGACGTACTTTGTCTGACTACAATATTCTAAAGGACTCTAAACATCATCCTCTGTTGAGACTTCGT	0.720971	0.654723	0.76379	0.0335933	G.K	G	K	GGT	AAA	GGT.AAA	NA
151	ATGTTGATTTTCGTGAAAACCCTTACCGGGAAACAGATCCTCCTCGAGGTTGAACCCTCGGATACGATAGAAAATGTAAAGGCCAAGATCCAGGATAAGGAAGGAATTCCTCCTGATCAGCAGAGACTGGCCTTTGCTGGCAAATCGCTGGAAGATGGACGTACTTTGTCTGACTACAATATTCTAAAGGACTCTAAACATCATCCTCTGTTGAGACTTCGT	0.720615	0.646645	0.784756	0.040171	Q.L	Q	L	CAG	CTC	CAG.CTC	NA
50	ATGTTGATTTTCGTGAAAACCCTTACCGGGAAAACCATCCGGCTCGAGGTTGAACCCTCGGATACGATAGAAAATGTAAAGGCCAAGATCCAGGATAAGGAAGGAATTCCTCCTGATCAGCAGAGACTGGCCTTTGCTGGCAAATCGCTGGAAGATGGACGTACTTTGTCTGACTACAATATTCTAAAGGACTCTAAACATCATCCTCTGTTGAGACTTCGT	0.719251	0.548872	0.875621	0.0945841	T.R	T	R	ACC	CGG	ACC.CGG	NA
10	ATGTTGATTTTCGTGAAAACCCTTACCGGGAAAAAAATCCGGCTCGAGGTTGAACCCTCGGATACGATAGAAAATGTAAAGGCCAAGATCCAGGATAAGGAAGGAATTCCTCCTGATCAGCAGAGACTGGCCTTTGCTGGCAAATCGCTGGAAGATGGACGTACTTTGTCTGACTACAATATTCTAAAGGACTCTAAACATCATCCTCTGTTGAGACTTCGT	0.716962	0.640561	0.805858	0.0481243	K.R	K	R	AAA	CGG	AAA.CGG	NA
321	ATGTTGATTTTCGTGAAAACCCTTACCGGGAAATATATCAAACTCGAGGTTGAACCCTCGGATACGATAGAAAATGTAAAGGCCAAGATCCAGGATAAGGAAGGAATTCCTCCTGATCAGCAGAGACTGGCCTTTGCTGGCAAATCGCTGGAAGATGGACGTACTTTGTCTGACTACAATATTCTAAAGGACTCTAAACATCATCCTCTGTTGAGACTTCGT	0.716654	0.52557	0.845299	0.0974347	Y.K	Y	K	TAT	AAA	TAT.AAA	NA
371	ATGTTGATTTTCGTGAAAACCCTTACCGGGAAATGGATCCTCCTCGAGGTTGAACCCTCGGATACGATAGAAAATGTAAAGGCCAAGATCCAGGATAAGGAAGGAATTCCTCCTGATCAGCAGAGACTGGCCTTTGCTGGCAAATCGCTGGAAGATGGACGTACTTTGTCTGACTACAATATTCTAAAGGACTCTAAACATCATCCTCTGTTGAGACTTCGT	0.713534	0.539381	0.96565	0.12908	W.L	W	L	TGG	CTC	TGG.CTC	NA
251	ATGTTGATTTTCGTGAAAACCCTTACCGGGAAAGAGATCCTCCTCGAGGTTGAACCCTCGGATACGATAGAAAATGTAAAGGCCAAGATCCAGGATAAGGAAGGAATTCCTCCTGATCAGCAGAGACTGGCCTTTGCTGGCAAATCGCTGGAAGATGGACGTACTTTGTCTGACTACAATATTCTAAAGGACTCTAAACATCATCCTCTGTTGAGACTTCGT	0.712235	0.599461	0.834402	0.0679842	E.L	E	L	GAG	CTC	GAG.CTC	NA
140	ATGTTGATTTTCGTGAAAACCCTTACCGGGAAACACATCTTCCTCGAGGTTGAACCCTCGGATACGATAGAAAATGTAAAGGCCAAGATCCAGGATAAGGAAGGAATTCCTCCTGATCAGCAGAGACTGGCCTTTGCTGGCAAATCGCTGGAAGATGGACGTACTTTGTCTGACTACAATATTCTAAAGGACTCTAAACATCATCCTCTGTTGAGACTTCGT	0.710377	0.648522	0.754855	0.0319015	H.F	H	F	CAC	TTC	CAC.TTC	NA
145	ATGTTGATTTTCGTGAAAACCCTTACCGGGAAACAGATCATACTCGAGGTTGAACCCTCGGATACGATAGAAAATGTAAAGGCCAAGATCCAGGATAAGGAAGGAATTCCTCCTGATCAGCAGAGACTGGCCTTTGCTGGCAAATCGCTGGAAGATGGACGTACTTTGTCTGACTACAATATTCTAAAGGACTCTAAACATCATCCTCTGTTGAGACTTCGT	0.708465	0.63226	0.754876	0.0384036	Q.I	Q	I	CAG	ATA	CAG.ATA	NA
75	ATGTTGATTTTCGTGAAAACCCTTACCGGGAAAAGCATCGGTCTCGAGGTTGAACCCTCGGATACGATAGAAAATGTAAAGGCCAAGATCCAGGATAAGGAAGGAATTCCTCCTGATCAGCAGAGACTGGCCTTTGCTGGCAAATCGCTGGAAGATGGACGTACTTTGTCTGACTACAATATTCTAAAGGACTCTAAACATCATCCTCTGTTGAGACTTCGT	0.707684	0.610411	0.793537	0.0531717	S.G	S	G	AGC	GGT	AGC.GGT	NA
168	ATGTTGATTTTCGTGAAAACCCTTACCGGGAAACCTATCCAGCTCGAGGTTGAACCCTCGGATACGATAGAAAATGTAAAGGCCAAGATCCAGGATAAGGAAGGAATTCCTCCTGATCAGCAGAGACTGGCCTTTGCTGGCAAATCGCTGGAAGATGGACGTACTTTGTCTGACTACAATATTCTAAAGGACTCTAAACATCATCCTCTGTTGAGACTTCGT	0.706705	0.532089	0.814154	0.0880791	P.Q	P	Q	CCT	CAG	CCT.CAG	NA
305	ATGTTGATTTTCGTGAAAACCCTTACCGGGAAAGTCATCATACTCGAGGTTGAACCCTCGGATACGATAGAAAATGTAAAGGCCAAGATCCAGGATAAGGAAGGAATTCCTCCTGATCAGCAGAGACTGGCCTTTGCTGGCAAATCGCTGGAAGATGGACGTACTTTGTCTGACTACAATATTCTAAAGGACTCTAAACATCATCCTCTGTTGAGACTTCGT	0.706317	0.563684	0.86853	0.0885444	V.I	V	I	GTC	ATA	GTC.ATA	NA
289	ATGTTGATTTTCGTGAAAACCCTTACCGGGAAAGGTATCCCTCTCGAGGTTGAACCCTCGGATACGATAGAAAATGTAAAGGCCAAGATCCAGGATAAGGAAGGAATTCCTCCTGATCAGCAGAGACTGGCCTTTGCTGGCAAATCGCTGGAAGATGGACGTACTTTGTCTGACTACAATATTCTAAAGGACTCTAAACATCATCCTCTGTTGAGACTTCGT	0.703565	0.450577	0.847796	0.126908	G.P	G	P	GGT	CCT	GGT.CCT	NA
159	ATGTTGATTTTCGTGAAAACCCTTACCGGGAAACAGATCTGGCTCGAGGTTGAACCCTCGGATACGATAGAAAATGTAAAGGCCAAGATCCAGGATAAGGAAGGAATTCCTCCTGATCAGCAGAGACTGGCCTTTGCTGGCAAATCGCTGGAAGATGGACGTACTTTGTCTGACTACAATATTCTAAAGGACTCTAAACATCATCCTCTGTTGAGACTTCGT	0.702286	0.604155	0.754265	0.0490945	Q.W	Q	W	CAG	TGG	CAG.TGG	NA
192	ATGTTGATTTTCGTGAAAACCCTTACCGGGAAACGGATCGACCTCGAGGTTGAACCCTCGGATACGATAGAAAATGTAAAGGCCAAGATCCAGGATAAGGAAGGAATTCCTCCTGATCAGCAGAGACTGGCCTTTGCTGGCAAATCGCTGGAAGATGGACGTACTTTGTCTGACTACAATATTCTAAAGGACTCTAAACATCATCCTCTGTTGAGACTTCGT	0.701829	0.552341	0.843045	0.084021	R.D	R	D	CGG	GAC	CGG.GAC	NA
35	ATGTTGATTTTCGTGAAAACCCTTACCGGGAAAAATATCGGTCTCGAGGTTGAACCCTCGGATACGATAGAAAATGTAAAGGCCAAGATCCAGGATAAGGAAGGAATTCCTCCTGATCAGCAGAGACTGGCCTTTGCTGGCAAATCGCTGGAAGATGGACGTACTTTGTCTGACTACAATATTCTAAAGGACTCTAAACATCATCCTCTGTTGAGACTTCGT	0.700569	0.578716	0.846211	0.0781299	N.G	N	G	AAT	GGT	AAT.GGT	NA
285	ATGTTGATTTTCGTGAAAACCCTTACCGGGAAAGGTATCATACTCGAGGTTGAACCCTCGGATACGATAGAAAATGTAAAGGCCAAGATCCAGGATAAGGAAGGAATTCCTCCTGATCAGCAGAGACTGGCCTTTGCTGGCAAATCGCTGGAAGATGGACGTACTTTGTCTGACTACAATATTCTAAAGGACTCTAAACATCATCCTCTGTTGAGACTTCGT	0.700109	0.632479	0.783473	0.0442925	G.I	G	I	GGT	ATA	GGT.ATA	NA
363	ATGTTGATTTTCGTGAAAACCCTTACCGGGAAATGGATCACCCTCGAGGTTGAACCCTCGGATACGATAGAAAATGTAAAGGCCAAGATCCAGGATAAGGAAGGAATTCCTCCTGATCAGCAGAGACTGGCCTTTGCTGGCAAATCGCTGGAAGATGGACGTACTTTGTCTGACTACAATATTCTAAAGGACTCTAAACATCATCCTCTGTTGAGACTTCGT	0.697846	0.57571	0.759383	0.0610689	W.T	W	T	TGG	ACC	TGG.ACC	NA
122	ATGTTGATTTTCGTGAAAACCCTTACCGGGAAACACATCAATCTCGAGGTTGAACCCTCGGATACGATAGAAAATGTAAAGGCCAAGATCCAGGATAAGGAAGGAATTCCTCCTGATCAGCAGAGACTGGCCTTTGCTGGCAAATCGCTGGAAGATGGACGTACTTTGTCTGACTACAATATTCTAAAGGACTCTAAACATCATCCTCTGTTGAGACTTCGT	0.691259	0.631544	0.772516	0.0420963	H.N	H	N	CAC	AAT	CAC.AAT	NA
241	ATGTTGATTTTCGTGAAAACCCTTACCGGGAAAGAGATCAAACTCGAGGTTGAACCCTCGGATACGATAGAAAATGTAAAGGCCAAGATCCAGGATAAGGAAGGAATTCCTCCTGATCAGCAGAGACTGGCCTTTGCTGGCAAATCGCTGGAAGATGGACGTACTTTGTCTGACTACAATATTCTAAAGGACTCTAAACATCATCCTCTGTTGAGACTTCGT	0.689373	0.641774	0.754445	0.033678	E.K	E	K	GAG	AAA	GAG.AAA	NA
34	ATGTTGATTTTCGTGAAAACCCTTACCGGGAAAAATATCGCACTCGAGGTTGAACCCTCGGATACGATAGAAAATGTAAAGGCCAAGATCCAGGATAAGGAAGGAATTCCTCCTGATCAGCAGAGACTGGCCTTTGCTGGCAAATCGCTGGAAGATGGACGTACTTTGTCTGACTACAATATTCTAAAGGACTCTAAACATCATCCTCTGTTGAGACTTCGT	0.689019	0.61654	0.763713	0.0424996	N.A	N	A	AAT	GCA	AAT.GCA	NA
141	ATGTTGATTTTCGTGAAAACCCTTACCGGGAAACAGATCAAACTCGAGGTTGAACCCTCGGATACGATAGAAAATGTAAAGGCCAAGATCCAGGATAAGGAAGGAATTCCTCCTGATCAGCAGAGACTGGCCTTTGCTGGCAAATCGCTGGAAGATGGACGTACTTTGTCTGACTACAATATTCTAAAGGACTCTAAACATCATCCTCTGTTGAGACTTCGT	0.688903	0.633168	0.758503	0.0368393	Q.K	Q	K	CAG	AAA	CAG.AAA	NA
37	ATGTTGATTTTCGTGAAAACCCTTACCGGGAAAAATATCTATCTCGAGGTTGAACCCTCGGATACGATAGAAAATGTAAAGGCCAAGATCCAGGATAAGGAAGGAATTCCTCCTGATCAGCAGAGACTGGCCTTTGCTGGCAAATCGCTGGAAGATGGACGTACTTTGTCTGACTACAATATTCTAAAGGACTCTAAACATCATCCTCTGTTGAGACTTCGT	0.68417	0.556642	0.767152	0.0647222	N.Y	N	Y	AAT	TAT	AAT.TAT	NA
372	ATGTTGATTTTCGTGAAAACCCTTACCGGGAAATGGATCGACCTCGAGGTTGAACCCTCGGATACGATAGAAAATGTAAAGGCCAAGATCCAGGATAAGGAAGGAATTCCTCCTGATCAGCAGAGACTGGCCTTTGCTGGCAAATCGCTGGAAGATGGACGTACTTTGTCTGACTACAATATTCTAAAGGACTCTAAACATCATCCTCTGTTGAGACTTCGT	0.681991	0.451688	0.997941	0.163401	W.D	W	D	TGG	GAC	TGG.GAC	NA
61	ATGTTGATTTTCGTGAAAACCCTTACCGGGAAAAGCATCAAACTCGAGGTTGAACCCTCGGATACGATAGAAAATGTAAAGGCCAAGATCCAGGATAAGGAAGGAATTCCTCCTGATCAGCAGAGACTGGCCTTTGCTGGCAAATCGCTGGAAGATGGACGTACTTTGTCTGACTACAATATTCTAAAGGACTCTAAACATCATCCTCTGTTGAGACTTCGT	0.68091	0.613247	0.776443	0.0491285	S.K	S	K	AGC	AAA	AGC.AAA	NA
190	ATGTTGATTTTCGTGAAAACCCTTACCGGGAAACGGATCCGGCTCGAGGTTGAACCCTCGGATACGATAGAAAATGTAAAGGCCAAGATCCAGGATAAGGAAGGAATTCCTCCTGATCAGCAGAGACTGGCCTTTGCTGGCAAATCGCTGGAAGATGGACGTACTTTGTCTGACTACAATATTCTAAAGGACTCTAAACATCATCCTCTGTTGAGACTTCGT	0.676074	0.598079	0.754868	0.0452627	R.R	R	R	CGG	CGG	CGG.CGG	NA
222	ATGTTGATTTTCGTGAAAACCCTTACCGGGAAAGACATCAATCTCGAGGTTGAACCCTCGGATACGATAGAAAATGTAAAGGCCAAGATCCAGGATAAGGAAGGAATTCCTCCTGATCAGCAGAGACTGGCCTTTGCTGGCAAATCGCTGGAAGATGGACGTACTTTGTCTGACTACAATATTCTAAAGGACTCTAAACATCATCCTCTGTTGAGACTTCGT	0.675881	0.598029	0.788413	0.0576295	D.N	D	N	GAC	AAT	GAC.AAT	NA
196	ATGTTGATTTTCGTGAAAACCCTTACCGGGAAACGGATCGTCCTCGAGGTTGAACCCTCGGATACGATAGAAAATGTAAAGGCCAAGATCCAGGATAAGGAAGGAATTCCTCCTGATCAGCAGAGACTGGCCTTTGCTGGCAAATCGCTGGAAGATGGACGTACTTTGTCTGACTACAATATTCTAAAGGACTCTAAACATCATCCTCTGTTGAGACTTCGT	0.673692	0.65528	0.690319	0.0101541	R.V	R	V	CGG	GTC	CGG.GTC	NA
233	ATGTTGATTTTCGTGAAAACCCTTACCGGGAAAGACATCGAGCTCGAGGTTGAACCCTCGGATACGATAGAAAATGTAAAGGCCAAGATCCAGGATAAGGAAGGAATTCCTCCTGATCAGCAGAGACTGGCCTTTGCTGGCAAATCGCTGGAAGATGGACGTACTTTGTCTGACTACAATATTCTAAAGGACTCTAAACATCATCCTCTGTTGAGACTTCGT	0.673688	0.62735	0.704796	0.0236179	D.E	D	E	GAC	GAG	GAC.GAG	NA
70	ATGTTGATTTTCGTGAAAACCCTTACCGGGAAAAGCATCCGGCTCGAGGTTGAACCCTCGGATACGATAGAAAATGTAAAGGCCAAGATCCAGGATAAGGAAGGAATTCCTCCTGATCAGCAGAGACTGGCCTTTGCTGGCAAATCGCTGGAAGATGGACGTACTTTGTCTGACTACAATATTCTAAAGGACTCTAAACATCATCCTCTGTTGAGACTTCGT	0.668724	0.609347	0.734374	0.036228	S.R	S	R	AGC	CGG	AGC.CGG	NA
367	ATGTTGATTTTCGTGAAAACCCTTACCGGGAAATGGATCCACCTCGAGGTTGAACCCTCGGATACGATAGAAAATGTAAAGGCCAAGATCCAGGATAAGGAAGGAATTCCTCCTGATCAGCAGAGACTGGCCTTTGCTGGCAAATCGCTGGAAGATGGACGTACTTTGTCTGACTACAATATTCTAAAGGACTCTAAACATCATCCTCTGTTGAGACTTCGT	0.66581	0.550766	0.753263	0.0600615	W.H	W	H	TGG	CAC	TGG.CAC	NA
297	ATGTTGATTTTCGTGAAAACCCTTACCGGGAAAGGTATCTATCTCGAGGTTGAACCCTCGGATACGATAGAAAATGTAAAGGCCAAGATCCAGGATAAGGAAGGAATTCCTCCTGATCAGCAGAGACTGGCCTTTGCTGGCAAATCGCTGGAAGATGGACGTACTTTGTCTGACTACAATATTCTAAAGGACTCTAAACATCATCCTCTGTTGAGACTTCGT	0.665599	0.604937	0.707158	0.031016	G.Y	G	Y	GGT	TAT	GGT.TAT	NA
300	ATGTTGATTTTCGTGAAAACCCTTACCGGGAAAGGTATCTTCCTCGAGGTTGAACCCTCGGATACGATAGAAAATGTAAAGGCCAAGATCCAGGATAAGGAAGGAATTCCTCCTGATCAGCAGAGACTGGCCTTTGCTGGCAAATCGCTGGAAGATGGACGTACTTTGTCTGACTACAATATTCTAAAGGACTCTAAACATCATCCTCTGTTGAGACTTCGT	0.665313	0.640282	0.707231	0.0210903	G.F	G	F	GGT	TTC	GGT.TTC	NA
248	ATGTTGATTTTCGTGAAAACCCTTACCGGGAAAGAGATCCAGCTCGAGGTTGAACCCTCGGATACGATAGAAAATGTAAAGGCCAAGATCCAGGATAAGGAAGGAATTCCTCCTGATCAGCAGAGACTGGCCTTTGCTGGCAAATCGCTGGAAGATGGACGTACTTTGTCTGACTACAATATTCTAAAGGACTCTAAACATCATCCTCTGTTGAGACTTCGT	0.662464	0.609029	0.713381	0.0301503	E.Q	E	Q	GAG	CAG	GAG.CAG	NA
189	ATGTTGATTTTCGTGAAAACCCTTACCGGGAAACGGATCCCTCTCGAGGTTGAACCCTCGGATACGATAGAAAATGTAAAGGCCAAGATCCAGGATAAGGAAGGAATTCCTCCTGATCAGCAGAGACTGGCCTTTGCTGGCAAATCGCTGGAAGATGGACGTACTTTGTCTGACTACAATATTCTAAAGGACTCTAAACATCATCCTCTGTTGAGACTTCGT	0.66022	0.632343	0.699739	0.0203076	R.P	R	P	CGG	CCT	CGG.CCT	NA
39	ATGTTGATTTTCGTGAAAACCCTTACCGGGAAAAATATCTGGCTCGAGGTTGAACCCTCGGATACGATAGAAAATGTAAAGGCCAAGATCCAGGATAAGGAAGGAATTCCTCCTGATCAGCAGAGACTGGCCTTTGCTGGCAAATCGCTGGAAGATGGACGTACTTTGTCTGACTACAATATTCTAAAGGACTCTAAACATCATCCTCTGTTGAGACTTCGT	0.657967	0.514265	0.741821	0.0721845	N.W	N	W	AAT	TGG	AAT.TGG	NA
365	ATGTTGATTTTCGTGAAAACCCTTACCGGGAAATGGATCATACTCGAGGTTGAACCCTCGGATACGATAGAAAATGTAAAGGCCAAGATCCAGGATAAGGAAGGAATTCCTCCTGATCAGCAGAGACTGGCCTTTGCTGGCAAATCGCTGGAAGATGGACGTACTTTGTCTGACTACAATATTCTAAAGGACTCTAAACATCATCCTCTGTTGAGACTTCGT	0.657659	0.502077	0.944958	0.143814	W.I	W	I	TGG	ATA	TGG.ATA	NA
257	ATGTTGATTTTCGTGAAAACCCTTACCGGGAAAGAGATCTATCTCGAGGTTGAACCCTCGGATACGATAGAAAATGTAAAGGCCAAGATCCAGGATAAGGAAGGAATTCCTCCTGATCAGCAGAGACTGGCCTTTGCTGGCAAATCGCTGGAAGATGGACGTACTTTGTCTGACTACAATATTCTAAAGGACTCTAAACATCATCCTCTGTTGAGACTTCGT	0.655328	0.617861	0.68663	0.0200899	E.Y	E	Y	GAG	TAT	GAG.TAT	NA
21	ATGTTGATTTTCGTGAAAACCCTTACCGGGAAAAATATCAAACTCGAGGTTGAACCCTCGGATACGATAGAAAATGTAAAGGCCAAGATCCAGGATAAGGAAGGAATTCCTCCTGATCAGCAGAGACTGGCCTTTGCTGGCAAATCGCTGGAAGATGGACGTACTTTGTCTGACTACAATATTCTAAAGGACTCTAAACATCATCCTCTGTTGAGACTTCGT	0.641405	0.620043	0.653106	0.0106974	N.K	N	K	AAT	AAA	AAT.AAA	NA
381	ATGTTGATTTTCGTGAAAACCCTTACCGGGAAATTCATCAAACTCGAGGTTGAACCCTCGGATACGATAGAAAATGTAAAGGCCAAGATCCAGGATAAGGAAGGAATTCCTCCTGATCAGCAGAGACTGGCCTTTGCTGGCAAATCGCTGGAAGATGGACGTACTTTGTCTGACTACAATATTCTAAAGGACTCTAAACATCATCCTCTGTTGAGACTTCGT	0.639149	0.40925	0.802692	0.118324	F.K	F	K	TTC	AAA	TTC.AAA	NA
185	ATGTTGATTTTCGTGAAAACCCTTACCGGGAAACGGATCATACTCGAGGTTGAACCCTCGGATACGATAGAAAATGTAAAGGCCAAGATCCAGGATAAGGAAGGAATTCCTCCTGATCAGCAGAGACTGGCCTTTGCTGGCAAATCGCTGGAAGATGGACGTACTTTGTCTGACTACAATATTCTAAAGGACTCTAAACATCATCCTCTGTTGAGACTTCGT	0.638482	0.561969	0.693205	0.0394202	R.I	R	I	CGG	ATA	CGG.ATA	NA
41	ATGTTGATTTTCGTGAAAACCCTTACCGGGAAAACCATCAAACTCGAGGTTGAACCCTCGGATACGATAGAAAATGTAAAGGCCAAGATCCAGGATAAGGAAGGAATTCCTCCTGATCAGCAGAGACTGGCCTTTGCTGGCAAATCGCTGGAAGATGGACGTACTTTGTCTGACTACAATATTCTAAAGGACTCTAAACATCATCCTCTGTTGAGACTTCGT	0.614137	0.51762	0.796169	0.0910716	T.K	T	K	ACC	AAA	ACC.AAA	NA
362	ATGTTGATTTTCGTGAAAACCCTTACCGGGAAATGGATCAATCTCGAGGTTGAACCCTCGGATACGATAGAAAATGTAAAGGCCAAGATCCAGGATAAGGAAGGAATTCCTCCTGATCAGCAGAGACTGGCCTTTGCTGGCAAATCGCTGGAAGATGGACGTACTTTGTCTGACTACAATATTCTAAAGGACTCTAAACATCATCCTCTGTTGAGACTTCGT	0.608589	0.529195	0.698244	0.0490692	W.N	W	N	TGG	AAT	TGG.AAT	NA
79	ATGTTGATTTTCGTGAAAACCCTTACCGGGAAAAGCATCTGGCTCGAGGTTGAACCCTCGGATACGATAGAAAATGTAAAGGCCAAGATCCAGGATAAGGAAGGAATTCCTCCTGATCAGCAGAGACTGGCCTTTGCTGGCAAATCGCTGGAAGATGGACGTACTTTGTCTGACTACAATATTCTAAAGGACTCTAAACATCATCCTCTGTTGAGACTTCGT	0.602084	0.5429	0.688732	0.044281	S.W	S	W	AGC	TGG	AGC.TGG	NA
221	ATGTTGATTTTCGTGAAAACCCTTACCGGGAAAGACATCAAACTCGAGGTTGAACCCTCGGATACGATAGAAAATGTAAAGGCCAAGATCCAGGATAAGGAAGGAATTCCTCCTGATCAGCAGAGACTGGCCTTTGCTGGCAAATCGCTGGAAGATGGACGTACTTTGTCTGACTACAATATTCTAAAGGACTCTAAACATCATCCTCTGTTGAGACTTCGT	0.578277	0.470642	0.761041	0.0918628	D.K	D	K	GAC	AAA	GAC.AAA	NA
368	ATGTTGATTTTCGTGAAAACCCTTACCGGGAAATGGATCCAGCTCGAGGTTGAACCCTCGGATACGATAGAAAATGTAAAGGCCAAGATCCAGGATAAGGAAGGAATTCCTCCTGATCAGCAGAGACTGGCCTTTGCTGGCAAATCGCTGGAAGATGGACGTACTTTGTCTGACTACAATATTCTAAAGGACTCTAAACATCATCCTCTGTTGAGACTTCGT	0.572253	0.542264	0.616746	0.0226911	W.Q	W	Q	TGG	CAG	TGG.CAG	NA
374	ATGTTGATTTTCGTGAAAACCCTTACCGGGAAATGGATCGCACTCGAGGTTGAACCCTCGGATACGATAGAAAATGTAAAGGCCAAGATCCAGGATAAGGAAGGAATTCCTCCTGATCAGCAGAGACTGGCCTTTGCTGGCAAATCGCTGGAAGATGGACGTACTTTGTCTGACTACAATATTCTAAAGGACTCTAAACATCATCCTCTGTTGAGACTTCGT	0.562799	0.47365	0.67394	0.0588552	W.A	W	A	TGG	GCA	TGG.GCA	NA
369	ATGTTGATTTTCGTGAAAACCCTTACCGGGAAATGGATCCCTCTCGAGGTTGAACCCTCGGATACGATAGAAAATGTAAAGGCCAAGATCCAGGATAAGGAAGGAATTCCTCCTGATCAGCAGAGACTGGCCTTTGCTGGCAAATCGCTGGAAGATGGACGTACTTTGTCTGACTACAATATTCTAAAGGACTCTAAACATCATCCTCTGTTGAGACTTCGT	0.44851	0.379384	0.529471	0.0437285	W.P	W	P	TGG	CCT	TGG.CCT	NA
370	ATGTTGATTTTCGTGAAAACCCTTACCGGGAAATGGATCCGGCTCGAGGTTGAACCCTCGGATACGATAGAAAATGTAAAGGCCAAGATCCAGGATAAGGAAGGAATTCCTCCTGATCAGCAGAGACTGGCCTTTGCTGGCAAATCGCTGGAAGATGGACGTACTTTGTCTGACTACAATATTCTAAAGGACTCTAAACATCATCCTCTGTTGAGACTTCGT	0.437112	0.220256	0.75411	0.16204	W.R	W	R	TGG	CGG	TGG.CGG	NA
364	ATGTTGATTTTCGTGAAAACCCTTACCGGGAAATGGATCAGCCTCGAGGTTGAACCCTCGGATACGATAGAAAATGTAAAGGCCAAGATCCAGGATAAGGAAGGAATTCCTCCTGATCAGCAGAGACTGGCCTTTGCTGGCAAATCGCTGGAAGATGGACGTACTTTGTCTGACTACAATATTCTAAAGGACTCTAAACATCATCCTCTGTTGAGACTTCGT	0.426106	0.283547	0.577506	0.0849738	W.S	W	S	TGG	AGC	TGG.AGC	NA
390	ATGTTGATTTTCGTGAAAACCCTTACCGGGAAATTCATCCGGCTCGAGGTTGAACCCTCGGATACGATAGAAAATGTAAAGGCCAAGATCCAGGATAAGGAAGGAATTCCTCCTGATCAGCAGAGACTGGCCTTTGCTGGCAAATCGCTGGAAGATGGACGTACTTTGTCTGACTACAATATTCTAAAGGACTCTAAACATCATCCTCTGTTGAGACTTCGT	0.406364	0.398746	0.417591	0.00573173	F.R	F	R	TTC	CGG	TTC.CGG	NA
375	ATGTTGATTTTCGTGAAAACCCTTACCGGGAAATGGATCGGTCTCGAGGTTGAACCCTCGGATACGATAGAAAATGTAAAGGCCAAGATCCAGGATAAGGAAGGAATTCCTCCTGATCAGCAGAGACTGGCCTTTGCTGGCAAATCGCTGGAAGATGGACGTACTTTGTCTGACTACAATATTCTAAAGGACTCTAAACATCATCCTCTGTTGAGACTTCGT	0.388039	0.290025	0.55967	0.086104	W.G	W	G	TGG	GGT	TGG.GGT	NA
361	ATGTTGATTTTCGTGAAAACCCTTACCGGGAAATGGATCAAACTCGAGGTTGAACCCTCGGATACGATAGAAAATGTAAAGGCCAAGATCCAGGATAAGGAAGGAATTCCTCCTGATCAGCAGAGACTGGCCTTTGCTGGCAAATCGCTGGAAGATGGACGTACTTTGTCTGACTACAATATTCTAAAGGACTCTAAACATCATCCTCTGTTGAGACTTCGT	0.321796	0.182603	0.419779	0.0715003	W.K	W	K	TGG	AAA	TGG.AAA	NA
330	ATGTTGATTTTCGTGAAAACCCTTACCGGGAAATATATCCGGCTCGAGGTTGAACCCTCGGATACGATAGAAAATGTAAAGGCCAAGATCCAGGATAAGGAAGGAATTCCTCCTGATCAGCAGAGACTGGCCTTTGCTGGCAAATCGCTGGAAGATGGACGTACTTTGTCTGACTACAATATTCTAAAGGACTCTAAACATCATCCTCTGTTGAGACTTCGT	0.289157	0.218441	0.324787	0.0353584	Y.R	Y	R	TAT	CGG	TAT.CGG	NA

## Sheet: Fig3A and S3.3B
	%HDR
	IL2RG					CCR5					HBA					HBB
	MOI 625		MOI 2500			MOI 625		MOI 2500			MOI 625		MOI 2500			MOI 625		MOI 2500
	donor 1	donor 2	donor 1	donor 2		donor 1	donor 2	donor 1	donor 2		donor 1	donor 2	donor 1	donor 2		donor 1	donor 2	donor 1	donor 2
no protein	3.32	6.88	8.5	15.7		8.1	10.2	15.4	19.6		7.81	11.7	15.8	16.8		7.5	12.5	16.9	27.2
i53 WT	5.19	9.46	12	19.2		10.3	14.4	18.9	23.2		12.1	15.2	21.1	20.8		10.1	18.7	21.9	32.6
L67R	6.68	12.2	15	24.3		12	17	21.8	27.7		18	21.8	28.4	27.8		11.6	20.4	26.2	39
T12V.T14H.L67H	6.06	13.2	14.5	25.4		12.2	18.1	22.2	27.8		19.1	22.4	29.8	28.8		12.6	21.6	24.8	41.4
T12Y.T24E.L67R	7.25	13	16.1	26.6		12.5	17.1	22.3	25.4		18.2	23.5	29.9	30.6		12.2	20.3	25.9	39.8
	Fold change over no protein
	IL2RG					CCR5					HBA					HBB
	MOI 625		MOI 2500			MOI 625		MOI 2500			MOI 625		MOI 2500			MOI 625		MOI 2500
	donor 1	donor 2	donor 1	donor 2		donor 1	donor 2	donor 1	donor 2		donor 1	donor 2	donor 1	donor 2		donor 1	donor 2	donor 1	donor 2
no protein	1	1	1	1		1	1	1	1		1	1	1	1		1	1	1	1
i53 WT	1.56325	1.375	1.41176	1.22293		1.2716	1.41176	1.22727	1.18367		1.5493	1.29915	1.33544	1.2381		1.34667	1.496	1.29586	1.19853
L67R	2.01205	1.77326	1.76471	1.54777		1.48148	1.66667	1.41558	1.41327		2.30474	1.86325	1.79747	1.65476		1.54667	1.632	1.5503	1.43382
T12V.T14H.L67H	1.8253	1.9186	1.70588	1.61783		1.50617	1.77451	1.44156	1.41837		2.44558	1.91453	1.88608	1.71429		1.68	1.728	1.46746	1.52206
T12Y.T24E.L67R	2.18373	1.88953	1.89412	1.69427		1.54321	1.67647	1.44805	1.29592		2.33035	2.00855	1.89241	1.82143		1.62667	1.624	1.53254	1.46324
	p-values for comparisons
HBB locus comparisons p-values
MOI 625		p-value
no protein vs. i53 WT	****	<0.0001
no protein vs. L67R	****	<0.0001
no protein vs. T12V.T14H.L67H	****	<0.0001
no protein vs. T12Y.T24E.L67R	****	<0.0001
no protein vs. T12Y.T14E.S65K.K66G.L67R	****	<0.0001
MOI 2500		p-value
no protein vs. i53 WT	**	0.0049
no protein vs. L67R	****	<0.0001
no protein vs. T12V.T14H.L67H	****	<0.0001
no protein vs. T12Y.T24E.L67R	****	<0.0001
no protein vs. T12Y.T14E.S65K.K66G.L67R	****	<0.0001
HBA locus comparisons p-values
MOI 625		p-value
no protein vs. i53 WT	ns	0.1463
no protein vs. L67R	***	0.0004
no protein vs. T12V.T14H.L67H	***	0.0002
no protein vs. T12Y.T24E.L67R	***	0.0002
no protein vs. T12Y.T14E.S65K.K66G.L67R	***	0.0006
MOI 2500		p-value
no protein vs. i53 WT	ns	0.4381
no protein vs. L67R	**	0.0087
no protein vs. T12V.T14H.L67H	**	0.0044
no protein vs. T12Y.T24E.L67R	**	0.0026
no protein vs. T12Y.T14E.S65K.K66G.L67R	**	0.0041
CCR5 locus comparisons p-values
MOI 625		p-value
no protein vs. i53 WT	**	0.009
no protein vs. L67R	***	0.0001
no protein vs. T12V.T14H.L67H	****	<0.0001
no protein vs. T12Y.T24E.L67R	****	<0.0001
no protein vs. T12Y.T14E.S65K.K66G.L67R	***	0.0002
MOI 2500		p-value
no protein vs. i53 WT	ns	0.1334
no protein vs. L67R	**	0.0022
no protein vs. T12V.T14H.L67H	**	0.0016
no protein vs. T12Y.T24E.L67R	**	0.0049
no protein vs. T12Y.T14E.S65K.K66G.L67R	**	0.0051
IL2RG locus comparisons p-values
MOI 625		p-value
no protein vs. i53 WT	*	0.0247
no protein vs. L67R	***	0.0001
no protein vs. T12V.T14H.L67H	***	0.0002
no protein vs. T12Y.T24E.L67R	****	<0.0001
no protein vs. T12Y.T14E.S65K.K66G.L67R	***	0.0001
MOI 2500		p-value
no protein vs. i53 WT	ns	0.1795
no protein vs. L67R	**	0.0022
no protein vs. T12V.T14H.L67H	**	0.002
no protein vs. T12Y.T24E.L67R	***	0.0004
no protein vs. T12Y.T14E.S65K.K66G.L67R	**	0.0016

## Sheet: Fig3B and S3.4
	i53						L67R						L67H						L67H.H68Y						T12Y.T14E.L67R						no protein
mg/mL	donor 1, rep 1	donor 1, rep 2	donor 2, rep 1	donor 2, rep 2	donor 3, rep 1	donor 3, rep 2	donor 1, rep 1	donor 1, rep 2	donor 2, rep 1	donor 2, rep 2	donor 3, rep 1	donor 3, rep 2	donor 1, rep 1	donor 1, rep 2	donor 2, rep 1	donor 2, rep 2	donor 3, rep 1	donor 3, rep 2	donor 1, rep 1	donor 1, rep 2	donor 2, rep 1	donor 2, rep 2	donor 3, rep 1	donor 3, rep 2	donor 1, rep 1	donor 1, rep 2	donor 2, rep 1	donor 2, rep 2	donor 3, rep 1	donor 3, rep 2	donor 1, rep 1	donor 1, rep 2	donor 2, rep 1	donor 2, rep 2	donor 3, rep 1	donor 3, rep 2
0.2	31.911	31.3512	30.7647	35.9109	28.9675	30.2504	39.0805	39.6066	39.3438		38.5238	38.3674	40.5898	41.1747	37.0767	39.4179			37.0861	44.2655	36.1084	43.1876	36.3059	37.47			40.6828	38.0521	38.5225	38.3019	26.23	26		32.1949	29.2384	27.8115
0.8	40.4983	40.5533	37.7321	35.1221	37.09	36.8542	41.5823	43.0473	40.845		40.7696	41.7774	44.1	42.8261	41.1425	42.9521			45.9079	43.858	42.4957	40.5567	41.3209	40.8842			41.5559	40.2341	41.2363	41.7346
p-values for pairwise comparisons
Dunnett's multiple comparisons test	Summary	Adjusted P Value
i53 vs. L67R	***	0.0002
i53 vs. L67H	***	0.0001
i53 vs. L67H.H68Y	****	<0.0001
i53 vs. T12Y.T14E.L67R	***	0.0004
Dunnett's multiple comparisons test	Summary	Adjusted P Value
i53 vs. L67R	**	0.0057
i53 vs. L67H	***	0.0008
i53 vs. L67H.H68Y	***	0.0004
i53 vs. T12Y.T14E.L67R	*	0.0226

## Sheet: Fig3C and S3.5AandB
	%HDR (raw)										%NHEJ (raw)
mg/mL	i53			L67R			VHH				i53			L67R			VHH
	donor 1	donor 2	donor 3	donor 1	donor 2	donor 3	donor 1	donor 2	donor 3		donor 1	donor 2	donor 3	donor 1	donor 2	donor 3	donor 1	donor 2	donor 3
0	29.4042	25.3586	28.389	29.4042	25.3586	28.389	29.4042	25.3586	28.389		31.5917	30.5594	30.3737	31.5917	30.5594	30.3737	31.5917	30.5594	30.3737
0.003125	32.4468	26.142	29.0486	33.6819	28.4955	31.4613	33.0303	25.6642	28.078		30.4408	31.0361	31.1454	30.3239	30.6842	30.3775	30.6692	29.3964	31.4882
0.00625	33.566	24.7697	28.3556	32.9266	28.0155	30.6693	30.9909	26.0829	28.3472		29.3662	31.1177	30.7821	30.3105	30.8963	30.311	31.2673	30.4344	30.4952
0.0125	31.7467	25.6116	28.881	33.381	28.7235	29.7451	34.2349	26.483	29.5438		25.095	30.4287	30.8816	31.71	31.4983	30.1744	30.1968	30.3071	30.3198
0.025	33.2036	28.4552	26.2184	37.1922	30.6516	32.3743	36.8952	27.8181	30.6444		29.5848	30.1082	29.5832	29.0187	28.1677	29.1295	28.1562	28.5553	28.7623
0.05	34.8682	28.4828	29.4608	38.3807	32.668	34.5366	38.6811	30.2399	32.9434		27.7796	29.5613	29.8418	26.8493	27.325	27.169	26.6732	26.4338	25.8754
0.1	38.1972	29.4463	31.1469	43.491	35.3357	38.1064	39.8584	33.7407	36.6812		26.6132	28.357	28.1697	23.6386	24.3221	23.6693	22.8765	23.496	23.0882
0.2	42.0725	31.827	33.7003	46.5471	36.4867	39.9573	46.0376	34.8181	40.9524		23.3117	26.3877	26.6914	20.8955	22.4145	20.9645	20.5927	22.0787	19.8461
0.4	41.9993	34.5967	36.6997	47.2307	38.6347	43.3091	47.8456	38.6225	41.2033		22.3194	23.4854	23.802	20.3401	20.4568	19.2924	18.756	20.4831	19.6988
0.8	46.9581	35.7111	37.8554	49.1918	41.1692	44.9047	46.8109	40.1023	43.5486		19.8551	22.9615	21.9054	18.6392	19.3319	17.3325	18.0394	19.7315	17.5667
1.6	46.7001	38.9069	40.0391	48.7247	42.2065	47.1718	50.4777	40.7848	45.4687		19.4441	19.3432	19.0059	17.8496	18.7993	16.0204	17.1091	18.9823	16.1965
3.2	46.9349	37.7097	39.0813	49.5495	42.6481	46.798	50.6812	41.6959	44.8096		17.5547	18.388	16.6952	17.6926	17.7784	15.3985	16.7267	18.3049	16.4103
	%HDR (fold change in edited alleles)										%NHEJ (fold change in edited alleles)
mg/mL	i53			L67R			VHH				i53			L67R			VHH
	donor 1	donor 2	donor 3	donor 1	donor 2	donor 3	donor 1	donor 2	donor 3		donor 1	donor 2	donor 3	donor 1	donor 2	donor 3	donor 1	donor 2	donor 3
0	1	1	1	1	1	1	1	1	1		1	1	1	1	1	1	1	1	1
0.003125	1.03018	1.01743	1.01656	1.04099	1.08099	1.09416	1.03403	1.02514	0.976197		1.0039	1.02146	1.00942	0.97349	0.984351	0.97842	0.997283	0.992987	1.01388
0.00625	1.0601	0.966466	0.988439	1.0158	1.06189	1.08942	0.95401	1.00304	0.98772		0.963365	1.02675	0.99375	0.971286	0.990327	0.997149	0.999777	0.989738	0.984064
0.0125	1.11162	1.00293	1.01049	1.00238	1.05596	1.06042	1.05085	1.00334	1.02029		0.912729	1.00764	1.00067	0.989067	0.979232	0.996255	0.962779	0.970993	0.96973
0.025	1.0482	1.08238	0.944796	1.11499	1.1517	1.10514	1.12266	1.0746	1.0718		0.970117	0.968491	0.987289	0.90363	0.895013	0.920909	0.88991	0.932819	0.931658
0.05	1.09647	1.08824	1.0277	1.17919	1.19331	1.17513	1.16475	1.14183	1.14151		0.907372	0.95512	0.964083	0.856837	0.844081	0.85615	0.834265	0.844061	0.830363
0.1	1.15892	1.11951	1.08809	1.29446	1.30196	1.28885	1.23623	1.29174	1.28278		0.838717	0.91169	0.911377	0.730811	0.757835	0.741412	0.736993	0.760689	0.74777
0.2	1.26282	1.19862	1.14742	1.387	1.38422	1.37145	1.36931	1.31869	1.4079		0.726792	0.840384	0.84164	0.646742	0.719102	0.666401	0.636207	0.707136	0.631883
0.4	1.27875	1.31621	1.24535	1.41055	1.44723	1.46096	1.42212	1.43779	1.42419		0.705866	0.75558	0.748013	0.630976	0.648024	0.602718	0.579068	0.644824	0.630583
0.8	1.395	1.33768	1.31042	1.45007	1.5119	1.52952	1.42797	1.4789	1.48129		0.612675	0.727344	0.702263	0.570714	0.600366	0.546754	0.571595	0.615352	0.553382
1.6	1.39783	1.45765	1.37937	1.47191	1.53818	1.5891	1.49111	1.50108	1.54526		0.604531	0.612841	0.606393	0.560088	0.579377	0.499816	0.524967	0.590806	0.509774
3.2	1.42973	1.45553	1.36314	1.46699	1.55247	1.56252	1.49769	1.53093	1.52697		0.555451	0.600194	0.539302	0.544093	0.54728	0.476152	0.51343	0.568356	0.517898
p-values
	HDR	NHEJ
i53 vs L67R	<0.0001	0.0041
i53 vs VHH	0.0012	0.0022

## Sheet: Fig3D and S3.8B
	%HDR						%NHEJ						%MMEJ						%HBD
MOI	312.5			2500			312.5			2500			312.5			2500			312.5			2500
no protein	35.0022	27.8615	33.5088	45.1623	41.8001	43.1681	29.2359	33.5551	30.0905	28.5542	33.3025	29.0256	13.6569	17.7069	14.3438	4.82094	6.3811	4.10208	5.51886	7.59147	5.17897	3.16385	3.75614	2.24603
i53 WT	44.7592	42.7203	44.928	56.9815	59.8301	59.7618	17.8404	19.6449	17.1962	18.0456	17.9065	15.538	15.8991	18.7107	16.9218	6.05863	5.97449	4.7595	7.04753	8.1783	6.61179	4.58198	4.17142	2.52395
L67R	47.4481	48.173	54.4167	59.6597		61.9069	16.3664	17.3325	12.8538	16.1357		12.8023	15.6536	17.9077	12.1864	4.90941		3.68565	6.83419	7.94361	4.88251	3.09201		2.72361
T12V.T14H.L67H	43.9648	47.2251	49.7975	57.6463	63.6582	62.0253	14.8688	16.826	13.3134	14.1271	15.0267	12.6912	14.6239	17.8371	15.3431	4.73868	5.27694	3.00697	6.30774	8.35145	5.62044	3.63452	4.19231	2.4191
T12Y.T24E.L67R	44.734		50.5668	58.602	60.472	59.2717	16.639		13.0539	14.9389	16.5697	12.5069	16.2357		11.4843	5.9694	5.95551	3.92864	6.81922		5.33038	3.39208	4.38068	2.56943

## Sheet: Fig3E and S3.8D
	yH2AX fold change (over rnp only)
	MOI 312.5			MOI 2500			MOI 0
	donor1	donor2	donor3	donor1	donor2	donor3	donor1	donor2	donor3
untreated							2.95113	1.23513	1.20723
RNP only							1	1	1
no protein	4.40787	3.06695	1.69395	10.1531	7.96328	5.21967
i53 WT	5.46109	0.957	1.58891	10.1071	6.59572	4.04088
L67R	3.50209	2.69861	2.19986	12.1859	5.57903	4.12032
T12V.T14H.L67H	5.95096	3.2852	0.567404	10.1938	4.15138	4.33467
T12Y.T24E.L67R	2.94109	1.67661	0.567849	13.1327	7.13283	4.42886
	yH2AX gMFI
	MOI 312.5			MOI 2500			MOI 0
	donor1	donor2	donor3	donor1	donor2	donor3	donor1	donor2	donor3
untreated							17633	12581	13585
RNP only							5975	10186	11253
no protein	26337	31240	19062	60665	81114	58737
i53 WT	32630	9748	17880	60390	67184	45472
L67R	20925	27488	24755	72811	56828	46366
T12V.T14H.L67H	35557	33463	6385	60908	42286	48778
T12Y.T24E.L67R	17573	17078	6390	78468	72655	49838

## Sheet: Fig4A and S4.2
	HBB (fold change over no booster)				HBA (fold change over no booster)				CCR5 (fold change over no booster)				IL2RG (fold change over no booster)
	D1	D2	D3		D1	D2	D3		D1	D2	D3		D1	D2	D3
noBooster	1	1	1		1	1	1		1	1	1		1	1	1
L67R	1.6823	1.26276	1.57797		2.11471	2.34028	1.67771		1.55026	1.48612	1.46166		1.64614	1.86821	1.67707
DNAPKi	1.22042	1.02687	1.51205		1.43795	1.32447	1.02703		1.84661	1.7656	1.36336		1.49344	1.69615	1.45796
L67R+DNAPKi	2.08731	1.46732	1.862		2.45269	2.54033	1.88125		3.3511	2.94482	2.24433		2.23687	2.64699	2.41166
	HBB (%GFP+)				HBA (%GFP+)				CCR5 (%GFP+)				IL2RG (%GFP+)
	D1	D2	D3		D1	D2	D3		D1	D2	D3		D1	D2	D3
noBooster	26.7	16	24.4		15.6091	13.4738	15.5106		17.3416	19.4188	19.144		10.0797	13.2537	14.6898
L67R	44.8	31.7	41.3		33.0087	31.5326	26.0223		26.8839	28.8585	27.9822		16.5926	24.7608	24.6358
DNAPKi	27.4	21.1	29.2		22.4451	17.8457	15.9298		32.0232	34.2857	26.1002		15.0535	22.4804	21.4171
L67R+DNAPKi	55	43	49.1		38.2843	34.228	29.1793		58.1135	57.1848	42.9656		22.547	35.0826	35.4267
p-values for pairwise comparisons on Fig4A
HBB locus
no additive vs DNAPKi		0.2932
L67R vs DNAPKi+L67R		0.1465
DNAPKi vs DNAPKi+L67R		0.0348
HBA locus
no additive vs DNAPKi		0.112
L67R vs DNAPKi+L67R		0.4971
DNAPKi vs DNAPKi+L67R		0.0031
CCR5 locus
no additive vs DNAPKi		0.0194
L67R vs DNAPKi+L67R		0.0014
DNAPKi vs DNAPKi+L67R		0.0031
IL2RG locus
no additive vs DNAPKi		0.0182
L67R vs DNAPKi+L67R		0.0004
DNAPKi vs DNAPKi+L67R		<0.0001

## Sheet: Fig4B
	Edit	Group	L67R_inh(DNAPKi)	DNAPKi_inh(53BP1)	combo_inh(53BP1)
1	0S(A)1I,0S	shortIndel	25.672	44.564	80.7299
2	0S(AA)2I,0S	shortIndel	31.4162	59.8368	76.5579
3	0S(AG)2I,0S	shortIndel	13.3125	54.5903	55.5176
4	0S(C)1I,0S	shortIndel	47.5814	39.6996	83.1811
5	0S(CC)2I,0S	shortIndel	10.4882	61.5625	76.8113
6	0S(CT)2I,0S	shortIndel	64.8172	19.9887	86.1866
7	0S(G)1I,0S	shortIndel	16.2045	52.2671	83.6433
8	0S(GA)2I,0S	shortIndel	20.1875	73.125	65.0806
9	0S(GC)2I,0S	shortIndel	16.9899	33.375	50.7673
10	0S(GG)2I,0S	shortIndel	0	65.598	77.1657
11	0S(GGG)3I,0S	shortIndel	22.4396	76.5256	73.7954
12	0S(T)1I,0S	shortIndel	14.6655	43.9238	81.9175
13	0S(TA)2I,0S	shortIndel	38.5247	44.5911	78.938
14	0S(TC)2I,0S	shortIndel	28.169	57.4435	68.7385
15	0S0D,10D0S	longIndel	48.4244	12.7896	57.4438
16	0S0D,11D0S	longIndel	34.0135	0	60.7992
17	0S0D,12D0S	longIndel	58.5363	15.7168	70.8619
18	0S0D,13D0S	longIndel	63.3492	27.3311	71.1445
19	0S0D,14D0S	longIndel	60.2482	53.2546	72.2978
20	0S0D,15D0S	longIndel	66.9432	37.2463	66.5444
21	0S0D,16D0S	longIndel	56.5798	40.0509	57.5578
22	0S0D,1D0S	shortIndel	11.6681	43.3933	76.6154
23	0S0D,1D1S	shortIndel	46.9576	28.1014	68.7133
24	0S0D,2D0S	longIndel	55.3583	22.5582	79.01
25	0S0D,3D0S	longIndel	53.5981	7.6142	74.7129
26	0S0D,4D0S	longIndel	47.3317	18.254	54.85
27	0S0D,5D0S	longIndel	60.6143	16.843	74.5268
28	0S0D,6D0S	longIndel	59.4379	39.9575	77.3259
29	0S0D,7D0S	longIndel	58.3291	46.7161	78.1217
30	0S0D,8D0S	longIndel	68.7096	27.8923	63.6703
31	0S0D,9D0S	longIndel	56.0143	31.2105	64.4033
32	0S11D,0D0S	longIndel	72.5361	51.6095	65.3297
33	0S18D,3D0S	longIndel	69.3013	36.8567	55.9727
34	0S1D,0D0S	shortIndel	7.55813	44.3401	75.3082
35	0S1D,2D0S	longIndel	48.9615	0	59.7214
36	0S2D,0D0S	longIndel	49.6766	0	63.528
37	0S2D,2D0S	longIndel	52.5607	0	52.0802
38	0S3D,0D0S	longIndel	45.716	1.81784	64.7223
39	0S3D,3D0S	longIndel	66.3834	0	34.4936
40	0S4D,1D0S	longIndel	36.9975	0	56.8514
41	0S5D,1D0S	longIndel	59.937	0	64.4044
42	0S7D,0D0S	longIndel	62.9044	38.3164	61.3399
43	0S8D,0D0S	longIndel	64.4178	34.3936	65.5858
44	0S9D,9D0S	longIndel	29.9363	48.8325	34.4342
45	1S,0S	longIndel	29.6453	22.4069	50.0764

## Sheet: Fig4C
MOI	NoProt_1	NoProt_2	L67R_1	L67R_2	DNAPKi_1	DNAPKi_2	L67R+DNAPKi_1	L67R+DNAPKi_2
78.125	1	1	2.55058	2.09129	1.27522	0.381067	3.33032	3.19308
156.25	1	1	2.49203	2.59958	1.52762	0.915276	3.53643	3.44428
312.5	1	1	1.722	1.76458	1.31261	0.96733	2.20632	2.22646
625	1	1	1.65067	1.68009	1.26845	0.925347	1.9854	2.03134
2500	1	1	1.73443	1.54708	1.43403	1.20385	1.94159	1.83072
p-values for pairwise comparisons
Dunnett's multiple comparisons test	Summary	Adjusted P Value
no protein vs. RNP only	ns	0.8674
no protein vs. L67R	ns	0.9664
no protein vs. VHH	ns	0.8839
no protein vs. DNAPKi	****	<0.0001
no protein vs. Combo	*	0.0326

[truncated: 51 more sheets: Fig4D, Fig 5A, Fig 5B, Fig5C and S5.3B, Fig5D and S5.5AandB, S1.2, S1.3A, S1.3BandC, S1.4AandB, S1.4CandD, S1.5AandB, S1.5C, S1.5D, S1.5E, S1.6F, S3.1D, S3.1E, S3.1FandG, S3.2A, S3.2B …]
